# Supplementary material for: Integrative profiling of Epstein–Barr virus transcriptome using a multiplatform approach
Source: Virol J. 2022 Jan 6;19:7. doi: 10.1186/s12985-021-01734-6 (PMC8740505; doi:10.1186/s12985-021-01734-6)
Supplement: Supplementary file 1 — Additional file 1. Detailed descriptive statistics of the sequencing datasets. (A) Oxford Nanopore; B (Illumina). [file 12985_2021_1734_MOESM1_ESM.xlsx]

## Sheet: Additional file 1 A
Detailed descriptive statistics of the sequencing datasets
A. Long read sequencing
Samples	Accession number	Read count	Mapped read count	Mapped fraction	Min read length	Min mapped read length	Mean read length	Stdev length	Mean mapped read length	Stdev mapped length	Median read length	Median mapped read length	Max read length	Max mapped read length
EBV_Akata_10m_bc37	ERR4285686	377,471	357	0.0009457680192650562	0	125	1,284.234036522011	1,017.728731644922	1,087.221288515406	750.0751076965397	935.0	845.0	67,384	5,854
EBV_Akata_90m_bc38	ERR4285687	1,290,361	1,540	0.0011934644645955666	59	97	1,482.358243933287	1,012.6377290952189	1,147.7772727272727	728.2866042367426	1,311.0	1,081.0	25,814	5,301
EBV_Akata_4h_bc39	ERR4285689	467,825	645	0.0013787206754662534	95	103	1,688.7149382782022	1,435.1253423497847	1,176.4542635658916	853.1770001791798	1,125.0	834.0	28,546	4,104
EBV_Akata_8h_bc40	ERR4285688	2,294,230	6,753	0.002943471229998736	0	82	1,079.976407334923	880.2222099552557	1,026.5225825559012	759.5323754294856	761.0	801.0	39,503	5,779
EBV_Akata_12h_bc41	ERR4285690	135,058	827	0.006123295176886967	0	87	1,154.467836040812	911.9749850025466	956.328899637243	662.485466549253	875.0	714.0	13,359	4,039
EBV_Akata_24h_bc42	ERR4285691	1,854,728	29,939	0.016141989553185156	0	82	1,214.8127806341415	1,010.3844929268006	947.9391429239454	619.8095773076866	857.0	730.0	39,507	8,033
EBV_Akata_48h_bc43	ERR4285692	625,246	11,123	0.017789797935532575	0	87	1,376.357512083244	1,210.058084709656	1,032.412119032635	715.6545047391385	933.0	799.0	70,470	6,089
EBV_Akata_72h_bc44	ERR4285693	245,693	2,577	0.010488699311742703	0	86	1,836.9174131945151	1,262.8886726348371	1,452.9592549476135	820.6810478302565	1,604.0	1,314.0	17,079	5,613
EBV_Akata_10m_dcDNA_bc22	ERR4285696	434,909	476	0.0010944818341308182	70	121	1,182.4724367626332	872.4704030397114	850.9789915966387	790.8993013152027	939.0	614.5	32,576	7,654
EBV_Akata_90m_dcDNA_bc21	ERR4285697	364,002	435	0.0011950483788550612	52	113	1,171.753968384789	841.4361446974548	827.9471264367816	646.3756198205542	947.0	642.0	19,985	3,928
EBV_Akata_4h_dcDNA_bc20	ERR4285698	529,536	895	0.0016901589315929417	74	88	1,171.9924481055111	896.764956652078	887.5731843575419	790.414249386728	922.0	630.0	33,842	8,389
EBV_Akata_8h_dcDNA_bc19	ERR4285699	431,278	1,840	0.004266389660497406	61	90	1,173.0310426221602	893.2773930642771	853.3880434782609	747.0556033273078	926.0	583.5	30,534	6,117
EBV_Akata_12h_dcDNA_bc18	ERR4285700	426,213	5,130	0.012036235403425048	97	83	1,178.0786109292771	858.0049772233554	835.9153996101364	682.2229428478554	941.0	626.0	20,972	6,884
EBV_Akata_24h_dcDNA_bc17	ERR4285701	312,634	6,908	0.022096125181522163	121	90	1,227.6548551980911	886.0649999597147	827.7711349160394	667.948471829885	983.0	646.0	33,581	9,191
EBV_Akata_48h_dcDNA_bc16	ERR4285702	179,106	5,002	0.02792759594876777	104	86	1,200.8547564012372	866.9940967221501	806.5413834466214	662.4415764565821	961.0	612.0	20,019	9,195
EBV_Akata_72h_dcDNA_bc24	ERR4285703	79,070	1,636	0.02069052738080182	89	90	1,151.8278740356645	836.8571680143988	701.0819070904646	527.3091387826503	932.0	543.0	21,580	4,279
EBV_Akata_rand_bc56_bc47	ERR4285694	281,541	392	0.0013923371729162005	0	94	1,114.777733971251	765.9656526508961	920.8979591836735	633.4089920405855	916.0	777.5	13,962	4,829
PacBio_smrt_iso_seq_AKATA_induced	SRR3233894	163,476	9,837	0.0601739704910813	11	93	2,257.360432112359	3,504.298133540146	1,316.6491816610755	554.583640093984	1,531.0	1,354.0	86,073	3,988
PacBio_smrt_iso_seq_AKATA_induced	SRR3233895	163,475	9,409	0.0575562012540144	11	96	2,161.3049273589236	3,344.66408675617	1,311.4575406525666	546.0324218845393	1,445.0	1,354.0	78,923	3,816
PacBio_smrt_iso_seq_AKATA_induced	SRR3233891	163,480	9,364	0.0572791778810864	11	88	1,951.1157144604845	3,431.9065884024035	1,040.157197778727	513.5757638505354	1,072.0	993.0	90,091	4,691
PacBio_smrt_iso_seq_AKATA_induced	SRR3233890	163,475	10,446	0.0638996788499771	11	86	2,087.554029668145	3,566.1309112661825	990.2107026613057	494.62106623318294	1,171.0	896.5	88,229	4,665
PacBio_smrt_iso_seq_AKATA_induced	SRR3233892	163,475	10,357	0.0633552530968038	11	94	2,094.392971402355	3492.9555774115192	1,021.9137781210775	503.96586519290304	1,195.0	954.0	88,049	4,326
PacBio_smrt_iso_seq_AKATA_induced	SRR3233896	163,477	22,193	0.135756100246518	11	96	3,253.3399438453116	5,176.655190501667	1,344.5074122471049	772.789786325891	1,732.0	1,167.0	88,589	5,253
PacBio_smrt_iso_seq_AKATA_induced	SRR3233893	163,478	11,009	0.0673423946953107	11	96	2,167.342339642031	3,689.6552137044364	984.034153874103	487.706824526284	1,174.5	887.0	88,878	3,797
PacBio_smrt_iso_seq_AKATA_induced	SRR3233897	161,983	21,854	0.134915392355988	11	87	3,560.5275677077225	5,617.185285024612	1,406.3410817241695	798.23017875523	1,840.0	1,228.0	84,740	5,123

## Sheet: Additional file 1 B
B. Illumina
Samples	Accession number	Mapped read count	Min mapped read length	Mean mapped read length	Max mapped read length
Poly(A)-selected 0	SRR3233899	19.206	20	94.76	101
Induced negative control GapmeR 1	SRR3233900	12,970,590	20	84.49	101
Poly(A)-selected 5m	SRR3233901	29.818	20	90.36	101
Poly(A)-selected 30m	SRR3233902	20.762	20	87.79	101
Poly(A)-selected 1h	SRR3233903	21.216	20	91.64	101
Poly(A)-selected 2h	SRR3233904	69,290	20	95.14	101
Poly(A)-selected 4h	SRR3233905	1,703,542	20	96.28	101
Poly(A)-selected 8h	SRR3233906	6,207,318	20	93.62	101
Poly(A)-selected 24h	SRR3233907	8,825,087	20	89.89	101
Poly(A)-selected 48h	SRR3233908	2,626,300	20	93.58	101
Uninduced negative control GapmeR 1	SRR3233909	1,865,498	20	70	101
Uninduced negative control GapmeR 2	SRR3233910	146.952	20	71.99	101
Uninduced negative control GapmeR 3	SRR3233911	147.445	20	70.75	101
Induced negative control GapmeR 2	SRR3233912	10,914,754	20	79.72	101
Induced negative control GapmeR 3	SRR3233913	11,677,679	20	83.17	101
Induced BZLT12-22 GapmeR 1	SRR3233914	11,112,149	20	83.7	101
Induced BZLT12-22 GapmeR 2	SRR3233915	16,013,414	20	87.43	101
Induced BZLT12-22 GapmeR 3	SRR3233916	16,576,155	20	87.45	101
Akata_induced_rep1_noDNase	SRR3233928
Akata_induced_rep1_DNase	SRR3233929
Akata_induced_rep2_noDNase	SRR3233930
Akata_induced_rep2_DNase	SRR3233931
RNA_seq_1	SRR364001	30.148	20	75.28	99
RNA_seq_2	SRR364003	7,166,258	20	83.49	99
RNA_seq_3	SRR364004	12.276	20	62	99
RNA_seq_4	SRR364005	344.092	20	81.59	99
RNA_seq_5	SRR364065	517.839	20	83	99
Akata (uninduced) - Total RNA - RNase R treated	SRR7474063	62.392	37	99.29	100
Akata (uninduced) - Nuclear RNA - RNase R treated	SRR7474064	241.486	34	99.17	100
Akata (uninduced) - Cytoplasmic RNA - RNase R treated	SRR7474065	77.404	34	99.17	100
Akata (induced) -Total RNA - RNase R treated	SRR7474066	3,379,842	23	99.13	100
Akata (induced) - Nuclear RNA - RNase R treated	SRR7474067	19,098,920	22	99.03	100
Akata (induced) - Cytoplasmic RNA - RNase R treated	SRR7474068	10,330,076	21	98.28	100
Ribodepleted 30m	SRR1032144	125.604	20	73.54	101
Poly(A)-selected uninduced	SRR1032145	106.674	20	89.07	101
Poly(A)-selected induced	SRR1032146	55,368,735	20	93.89	101
Ribodepleted uninduced	SRR1032147	127.843	20	76.06	101
Ribodepleted induced	SRR1032148	7,892,201	20	95.78	101
Ribodepleted 0	SRR1032149	95.923	20	76.88	101
Ribodepleted 5m	SRR1032150	111.103	20	85.09	101
Ribodepleted 1h	SRR1032151	75.509	20	69.81	101
Ribodepleted 2h	SRR1032152	123.732	20	75.15	101
Ribodepleted 4h	SRR1032153	397.481	20	89.83	101
Ribodepleted 8h	SRR1032154	898.989	20	93.32	101
Ribodepleted 24h	SRR1032155	2,030,311	20	91.32	101
Ribodepleted 48h	SRR1032156	989.594	20	91.9	101
RNA-seq of uninduced Akata cells_1	SRR1984506	72.287	20	66.18	101
RNA-seq of uninduced Akata cells_2	SRR1984507	61.683	20	70.27	101
RNA-seq of uninduced Akata cells_3	SRR1984508	96.964	20	75.79	101
RNA-seq of induced control Akata cells (using CNTL GapmeR)_1	SRR1984509	519.608	20	91.6	101
RNA-seq of induced control Akata cells (using CNTL GapmeR)_2	SRR1984510	558.813	20	92.44	101
RNA-seq of induced control Akata cells (using CNTL GapmeR)_3	SRR1984511	558.692	20	90.18	101
RNA-seq of induced oriPtL knockdown Akata cells (using GapmeR 1 for knockdown)_1	SRR1984512	407.66	20	89.13	101
RNA-seq of induced oriPtL knockdown Akata cells (using GapmeR 1 for knockdown)_2	SRR1984513	436.994	20	89.1	101
RNA-seq of induced oriPtL knockdown Akata cells (using GapmeR 1 for knockdown)_3	SRR1984514	504.136	20	89.32	101
RNA-seq of induced oriPtL knockdown Akata cells (using GapmeR 2 for knockdown)_1	SRR1984515	435.579	20	90.82	101
RNA-seq of induced oriPtL knockdown Akata cells (using GapmeR 2 for knockdown)_2	SRR1984516	501898	20	91.78	101
RNA-seq of induced oriPtL knockdown Akata cells (using GapmeR 2 for knockdown)_3	SRR1984517	1,002,412	20	93.14	101
PA-seq of Akata cell: lytic infection	SRR7685957	10,515,580	20	48.23	50
PA-seq of Akata cell: latent infection	SRR7685958	106.968	20	41.96	50
Quantitative and qualitative RNA-seq	SRR069060	125.975	20	39.45	74
Akata Genomic	SRR611786	10,870,873	20	87.46	99
Whole genome sequencing of the Akata and Mutu	SRR611794	4,829,261	20	87.18	99
