# Supplementary material for: Integrative profiling of Epstein–Barr virus transcriptome using a multiplatform approach
Source: Virol J. 2022 Jan 6;19:7. doi: 10.1186/s12985-021-01734-6 (PMC8740505; doi:10.1186/s12985-021-01734-6)
Supplement: Supplementary file 2 — Additional file 2. TSSs of EBV. TSSs were detected using the LoRTIA software. The -150–0 nt region upstream from the TSS was analyzed for GC, CAAT and TATA boxes. Distances from the TSS are given in nucleotides. The ±10 nts region of the TSS was also retrieved for sequence analysis. The TSS positions from previous CAGE-Seq [26] and PacBio [26] analyses were matched with our results. The sample number in which a given TSS was detected is shown. TSS coordinates are according to the genome of strain Akata (NCBI accession: KC207813.1). [file 12985_2021_1734_MOESM2_ESM.xlsx]

## Sheet: Sheet1
Additional file 2: TSSs of EBV
TSSs were detected using the LoRTIA software.
Position	Strand	GC box distance	GC box seq.	CA box distance	CA box seq.	TATA box distance	TATA box seq.	TSS seq.	ONT minION cDNA-seq	ONT minION-dcDNA	PacBIO-RSII	Illumina Cage-seq
375	-					29	TAAAAG	ATGTTAGGCAA	0	0	1	1
1.725	+							AACTTGACGTG	1	1	1	1
5.119	+							TTCTCGGTGGC	0	0	1	1
8.601	+							GTTATATTGGT	0	0	1	1
9.558	+					33	CTATAA	GGCCTGCACAC	1	0	1	1
11,383	-							CCCTTAGACTT	0	0	1	1
11,463	-					38	ATAAAT	AAAATGAGTAT	0	0	1	1
11,807	-					31	TATATA	TCATTGGAATT	0	0	1	1
36,987	+			106	GACCAA			CATTACCCCCC	0	0	1	1
37,998	-	29	GCGGCG					TGCGGGTGCCG	0	1	0	1
38,033	-							CCCATGGGATG	0	1	0	1
38,124	-							CCCGGCCCTGT	1	0	0	1
38,141	-							TTGGTGGCACT	1	1	0	1
38,273	-	45	GCGGCG					GGAGCGGGGCA	1	0	0	1
38,313	-	61	CGGCGG					GCGGCGGCGCA	0	1	0	1
38,398	-	45	GCGGCG					GGAGCGGGGCA	0	1	1	1
38,515	-	32	GCGGGG					GCAGCGGCCCA	0	1	0	1
38,648	-	45	GCGGCG					GGAGCGGGGCA	0	1	0	1
38,773	-	45	GCGGCG					GGAGCGGGGCA	0	1	0	1
38,852	-	70	GCGGGG					CCCCCGGAGCG	0	1	0	1
38,898	-	45	GCGGCG					GGAGCGGGGCA	0	1	0	1
38,938	-	61	CGGCGG					GCGGCGGCGCA	0	1	0	1
39,435	-	64	CGGCGG					GCGGCGCAGCG	0	1	0	1
39,648	-	45	GCGGCG					GGAGCGGGGCA	0	1	0	1
39,688	-	92	GGCGGG					GCGGCGGCGCA	0	1	0	1
40,104	+							AGGCAGGGGGG	0	1	0	1
40,397	-			94	ACCAAT	30	ATAAAA	TCGCCAGCGTC	1	1	1	1
40,554	+							GTGGTACCTGG	1	0	1	1
40,917	+					40	CCTATA	ATTGCAGCTGG	0	0	1	1
41,399	+							TGCCTGTTTCA	1	1	1	1
41,460	+							TGTGTGTTGAA	0	0	1	1
41,553	+					32	TAAAAG	CCTTTAGCTGC	1	1	1	1
41,774	+							CCTGTGGACAC	1	0	1	1
42,024	+							CCTGTGTATAC	1	0	1	1
42,192	+							AACTTGGAACA	0	0	1	1
42,276	+							CCCAAGCCTTG	1	0	1	1
42,287	+							GGCGCGCGTTG	1	0	0	1
42,473	+							CCAGAAGGTTT	1	0	1	1
42,568	+							TCTATACATTT	0	0	1	1
42,612	+							CCTGCGGGGAA	0	1	0	1
42,807	+							AAATTGAAAGT	0	0	1	1
42,928	+							TTAAAATAACA	0	0	1	1
42,980	+							AAGATGGGACT	1	1	0	1
44,667	-							AGAGTGGGCAA	1	1	1	1
44,736	-							AATCTGGAACA	1	1	1	1
45,239	-							TGCTCGGGGGG	1	0	1	1
45,278	-							ACTGTGGACTA	0	0	1	1
45,727	+			93	CAATGG			TGCCCGTGATG	1	1	1	1
46,065	-							CTCACGAGGAG	1	0	1	0
46,148	-							CACCCAGATGT	1	0	1	0
46,204	+							TTTCTGGGACA	1	1	1	0
46,473	+					27	ATAAAA	ATTGTGGCAGC	1	1	1	1
47,155	+							CACTCGGGGTG	0	0	1	1
47,966	+							GGCCAGGGGTT	0	0	1	1
48,992	+	63	GCGGGG					CGTTTGCTCCA	1	1	1	1
49,845	+					31	GCTATA	GCGGCGGTGGA	0	1	0	1
50,043	-							CCCGCGCCTTT	0	1	0	1
50,367	-							CCAAAGGCCAC	1	0	1	1
59,686	-							AATCCGGAACA	1	1	0	1
62,580	+							CGGCTGGGCCA	1	1	1	1
63,734	+							CGGTTGCCTGT	1	1	1	1
63,849	+	125	GGGGCG					TGACTGGGAGG	0	0	1	1
64,023	+					29	TAAAGG	CCCGAGGCTGA	0	0	1	1
64,600	+	38	GGGGCG					GTGTAGGGGTG	0	0	1	1
65,527	+							TCTGCACCAGT	0	0	1	1
65,542	+							TGATTGGACTT	0	0	1	1
66,367	+					33	GCTATA	AGGATGATCTG	1	1	1	1
67,010	+	68	CGGGGC					CACCCGCGCTG	0	0	1	1
67,404	+					31	ATAAAT	CTGGTACGTTG	1	1	1	1
67,901	+					30	CTATAT	GCTGAGGAACG	0	0	1	1
68,347	+	14	GGCGGC	131	GCCAAT			CCAGTACGGCC	1	1	1	1
68,395	+					30	ATAAAA	TGGGCACAGGA	1	0	0	1
68,471	+							TACTTGGGAGA	1	0	0	1
68,674	+							CACCTGTCCCT	1	0	0	1
71,566	-							TCCACAGATGG	0	0	1	1
71,860	-					28	ATAAAT	AGACAGCACTA	1	1	1	1
71,906	-							TCAGCGTGCCC	0	1	0	1
72,266	-							CCCCCACCGTG	0	0	1	1
72,375	-	103	GGGGCG					CTCTTACATCA	0	0	1	1
72,915	-							AACCTGGTCCT	1	1	1	0
72,979	+							CGCTCAGGCTG	1	0	1	0
73,802	-							TGGCCGCCGTC	1	0	0	1
74,447	+							GGGCTAAACAG	1	0	1	1
74,691	+							ATAGCATCACG	1	0	0	1
74,715	+							GCTTTGACGCC	1	0	0	1
75,167	+							ATGAAGGTGTC	1	0	1	1
75,181	+					34	ATAAAA	GACCCGAGGAT	0	0	1	1
76,018	-					29	TATATA	CTGTTAGATCA	1	1	1	0
76,075	+	43	GCGGCG			38	GCTATA	TTACTGCGAAA	1	1	1	0
76,427	+					28	TAAAAG	TGTCTGTACTT	1	1	1	1
76,916	-							GCTTCACGTCC	0	0	1	1
77,553	-					32	ATATAA	TCAGCACACAT	1	1	1	1
77,965	+							GGGGTGGGGCT	0	1	0	1
78,202	-			103	CCAATG			AATACAACGAC	0	0	1	1
78,366	-							CATTTGACATT	1	0	0	1
78,425	+							TCCCCGAGGTG	0	1	1	1
78,517	-							TCTGAGGACGC	0	0	1	1
78,725	-							ACGTCCAGTGT	0	0	1	1
79,169	-			99	CCAATC			GCAACAAGTAA	0	0	1	1
79,539	-							GTGCCGAGACA	1	1	1	1
79,995	-							AAAACACACAT	0	0	1	1
80,069	-							GGTCTATGGCT	0	0	1	1
80,486	+							CAGGAGCCTCA	0	0	1	1
80,501	+					29	GCTATA	AATCTGGGAGG	0	0	1	1
80,787	-							CCATCGCTCTC	1	0	1	1
80,886	+					35	CTATAT	TTGCTGATGAG	0	0	1	1
82,006	+							ACCATGGGGCA	1	0	0	1
83,559	-							TTTCTGCCGAA	1	0	1	1
83,664	-					35	GTATAT	ATCCTACAAAC	1	0	1	1
89,499	-					27	ATAAAT	TCTTTGAAGTG	1	1	1	1
90,271	-							GCTGTTCCCAG	0	0	1	1
90,600	-					28	TAAAGG	AACTCACTAAA	1	1	1	1
90,633	-							GCCTTGGCTTT	1	0	0	1
90,656	-							ATGACATCACA	0	0	1	1
90,734	-							CTTTTGGAAAC	1	0	0	1
90,776	-							ACACCAGCTTA	1	0	1	1
90,793	+							TAGACAGCCCA	0	0	1	1
92,386	-					31	ATAAAT	AGAATGGGGCG	0	0	1	1
92,446	+					31	ATAAAT	ATCTCAGAGTA	1	1	1	1
92,460	+							TCCACACTCCC	0	0	1	1
92,643	+							TACCTGAAACA	1	0	1	1
93,491	+							AAACTGTTCTG	0	0	1	1
93,585	-					26	ATAAAA	TCAGCCGGCAT	0	0	1	1
93,668	-							CTAATGCCCCA	0	0	1	1
93,672	+	47	GGCGGG			32	ATATAA	GCATTAGGCGA	1	1	1	1
93,733	+	109	GGGCGG					ATTTTGGTTCC	1	0	0	1
93,818	+							GAAATATTGCA	0	0	1	1
96,845	+							GGAATGGCCCC	1	1	1	1
96,930	+							TATTTGCTGAG	1	0	1	1
96,954	+							CGATTAAGGAC	0	0	1	1
97,023	+							ACGATGGAGTA	0	0	1	1
97,203	+					29	TAAAAG	CTAAAGAATAA	1	0	1	1
97,385	+							CAATCAGACAT	0	0	1	1
97,443	+							AACCAGCTGGT	1	1	1	1
97,575	+							GGTTCATTCTC	1	0	1	1
97,897	+							CCCCTATCACG	1	1	1	1
97,979	+							TACGCGGAGCT	0	0	1	1
98,087	+							CAAAAGGGCAA	1	0	0	1
98,193	+					30	TAAAAG	GGGGTGCGAAG	1	1	1	1
98,389	+							GTAGAGGGGTC	0	0	1	1
98,529	+							ATCCAGGAGGA	0	1	0	1
98,565	+							GACTACTCAGA	0	0	1	1
99,689	-							CCGCTATGGCG	0	1	1	1
99,710	-					32	ATATAA	GCAATGCCTGG	1	1	1	1
99,966	-	25	CGGCGG					GCCACGGAGGA	1	0	1	1
101,176	+	75	GCGGCG					AAGGCGCTATA	1	0	1	1
101,629	-							ACTCCGGGGTT	1	0	1	1
102,553	+							GCGCAGGGCCT	1	0	1	1
102,980	+							TGGTTGATAAT	1	0	0	1
103,063	+					35	CTATAT	GTGGCAGAGCT	1	0	1	1
105,974	-	75	GCGGGG					AGACCGCAGAC	1	0	1	1
106,159	-							ATCGTGGTGCA	0	0	1	1
106,279	+					31	ATAAAA	GCCCTGACGCT	1	1	1	1
106,310	-					27	TAAAGG	ATCTCAAACAA	1	1	1	1
106,398	+					30	TAAAAG	CCATCGCAATC	1	1	1	1
106,651	-							AGACCAGTGTG	0	0	1	1
106,751	+	59	GCGGCG					CTCTCGGCCTG	1	0	0	1
107,189	+							TGGCTGGCCTC	1	0	0	1
108,554	+							GTTGTGCCGTG	1	0	1	1
108,566	-	43	GGGGCG					TCTTCATCAAT	1	1	1	1
109,409	-							TCTGTGACTTT	1	0	0	1
109,690	-	70	CGGCGG					TACTTCTTCAA	0	0	1	1
109,903	-	113	GGGGCG					GACATGGGATT	1	0	0	1
110,514	-	115	GGGGCG					AGATTGGGAAG	1	0	0	1
110,663	-							GCGCTGTGATC	0	0	1	1
111,065	-							TCCCTGCGCCG	0	0	1	1
111,079	-							GGGGTGCCTTA	1	0	0	1
111,136	-							CACGTGACAGA	1	0	1	1
111,352	-					32	GTATAA	TCCTTGCCTAA	1	1	1	1
111,456	-					28	ATAAAA	CTGCTGCCTCA	1	0	1	1
111,639	+					33	GTATAA	GGGCCCCTCTT	0	0	1	1
111,804	+							TCTTTGTTCCA	1	0	1	1
112,282	-							CAGGCAGCCTT	0	0	1	0
112,337	+							CAGGTGGGCTC	1	0	1	1
112,346	-	131	GGGCGG			34	ATATAA	CCAGAGGGTGA	0	0	1	1
113,127	-							TTGAAGCAGGT	1	0	0	1
113,518	-							ATAACGGGGAA	0	0	1	1
114,014	-							GTGTCAGCTGT	0	0	1	1
114,165	-					27	TAAAGG	CCCGAGGAGAG	1	1	1	1
114,471	-					30	CTATAA	GAAGCGTTCTT	1	0	1	1
114,705	-							AGACTGCACAG	0	0	1	1
114,737	-							TTGTCACATAT	0	0	1	1
115,061	-	105	GGGGCG					ATAGAGGGGAG	0	0	1	1
115,663	-	43	CGGGGC					ATGATGCTGTA	1	0	1	1
115,720	+					31	TAAATA	CTTTTGTGAGT	1	0	1	1
116,228	+							GGATTGGGCTC	1	0	0	1
116,282	-							GGAATGTCAGA	1	0	0	1
116,611	-					28	ATAAAG	CAGCCGAGTTC	1	1	0	1
118,090	-					40	CTATAA	ACCACGGTGAC	0	1	0	1
118,215	-	17	CGGCGG					TGACAGGCACA	0	0	1	1
118,281	-							TACTCATCTGT	0	0	1	1
118,336	-					33	GCTATA	CGTCCAGACGC	1	1	1	1
118,494	-	39	GCGCCG					GGTCAGGGGCA	0	0	1	1
118,510	-							GTCAAGGGTCC	0	0	1	1
118,608	-							GCCCCGAGTTT	0	0	1	1
118,688	-							GCAGAGGGTCC	0	0	1	1
118,716	-							GAGTTGAAAGG	1	0	1	1
118,857	-	115	GGGGCG					ACAACACGGAC	0	0	1	1
118,909	-	63	GGGGCG					GTTTACACCCT	1	0	0	1
118,968	-							AGGGGCGCGAT	1	0	0	1
118,979	-							GCTTCGGGGTA	0	0	1	1
118,996	-							CCGGTGGGGGC	1	0	1	1
119,044	-							GCCCTACTCGC	1	0	1	1
119,250	-			136	GACCAA			TTTCCGCGGAC	0	0	1	1
119,305	-			108	GCCAAT			ACTGCGGAGAT	0	0	1	1
119,398	-	70	CGGCGG					GCCAATGGGGG	0	0	1	1
119,448	-	19	GGCGGC					TCCCAGGGCCG	0	0	1	1
119,507	-	48	GCGGGG			25	TATAAG	ACCTCGGGAGG	0	0	1	1
119,542	-	30	GCGGCG					AGGGTGGAAGT	0	0	1	1
119,597	-							CAGCCGGGAGG	0	0	1	1
119,635	-					31	ATAAAG	CAAGTGGCGGT	0	0	1	1
119,708	-							ACAGCGGCATA	1	1	1	1
120,250	-							GGACCGGGAGC	0	0	1	1
120,389	-							TCCATGTACAA	0	0	1	1
120,446	-							GTGCAGGGATT	0	0	1	1
120,585	-	46	GCGCCG					TTTTTGATAAT	1	1	1	1
121,116	-	128	GGCGGG					GGGACGGGCCG	0	0	1	1
121,438	-							ACACCGGGCTT	0	0	1	1
121,500	-							CCGCCGGGAGG	0	0	1	0
121,609	-					34	CTATAT	ACCCAGGGGTG	0	0	1	1
121,757	-	42	GCGGGC					TTCGCAGAGTA	0	0	1	1
122,150	-			118	CCAATG			AATTTGGAGAA	0	0	1	1
122,414	-							GAGATGGCTGC	0	0	1	1
122,459	-							ACCCTGGCCGC	1	0	1	1
122,651	-					34	TGTATA	GCCCTAGAGCA	0	0	1	1
122,863	-							TAGTCGAGGCT	0	0	1	1
123,055	-							GGGCCAGGCAC	1	0	1	1
124,939	-							CATTTATTCGG	1	1	1	1
126,272	+							AACTCGACTCT	0	0	1	1
126,536	+	108	GGGCGG					GAGCTACGCAA	0	0	1	1
127,347	+	47	GCGGGC					ATAGCAGAAGA	1	1	1	1
128,517	-					28	ATAAAT	GCTGGGGAGCC	0	1	0	1
128,882	-	28	GCGGGG					AGAGCGGGCTC	0	0	1	1
129,260	-			112	CAATGG			CCTACGGGCTG	0	0	1	1
129,874	-					29	CTATAT	CACGCGGCCAC	1	0	0	0
130,408	-							TGGACGGAGAT	0	0	1	1
130,518	-							GAGCCGACGCG	1	1	1	1
130,543	-					30	GTATAA	CTTAAGGAAGT	1	1	0	1
130,650	-							TATGTGCCGGT	0	0	1	1
130,840	-							GACCCGGGGGA	0	0	1	1
131,476	+	16	GGCGGC					TGTTCGAAGAG	1	0	1	0
131,874	+							CCGGCACGGCA	1	0	1	1
132,379	-	100	GGGCGG					GGGGAAGGCTG	1	1	0	0
132,425	+							GCAACACGGCC	1	0	1	0
132,597	+	44	GCGGCG	104	GCCAAT			GCTCCAGGTAG	1	0	1	0
135,017	+							AAGTTAACACT	1	1	1	1
135,111	+							TCTTCAGGAGG	0	0	1	1
135,413	-							ACCCCAGAGGT	0	0	1	1
135,490	+							CCCTCGAGAAC	0	0	1	1
135,530	+							CCCTCACTGTC	0	0	1	1
135,715	+							CGCCCAGATTG	0	0	1	1
135,917	+					32	TAAAGG	CAAAAGCCGGA	1	1	1	1
135,941	+							AGCCCACCACC	1	1	1	1
135,993	+			133	GCCAAT			GAGAAGGAGCA	0	0	1	1
136,025	+							GCCGCGGGCCA	0	0	1	1
136,040	+							CTCATCAGCGT	0	1	0	1
136,075	+	53	GCGGGC					GCTTCAGACCA	0	0	1	1
136,188	+			113	GACCAA			GGGCCGGAGCG	1	0	0	1
136,242	+	38	CGGCGG					ACGCCGGGCCC	1	0	1	1
136,254	+	50	CGGCGG					CGGGCGGGGAC	1	0	0	1
136,337	+	88	GGGCGG					TTGCCGGGCCT	1	0	0	1
136,390	+	140	GGCGGG					CTTGCGGGCAG	1	0	0	1
136,429	+	42	GCGGGC					CAAGCGGAAAA	1	0	0	1
136,907	-							TGAGCCACTCC	0	0	1	1
137,386	-			94	CCAATG			TCTGCAGGGGA	0	0	1	1
137,529	-					32	ATATAA	GCCTTACCCTA	1	0	1	1
137,629	-							GAGTTGGGCCG	1	0	0	1
137,799	-							AAACTGACAGT	1	1	1	1
137,907	+							CGGTTGCCATT	1	0	0	0
138,239	-							ACATTAGCAAT	1	0	1	1
138,286	-							AGGCCGGGGGA	0	0	1	1
138,634	-							GTTCCACCAAA	1	0	1	1
138,771	-							GTCCCACCAAA	1	0	1	1
138,960	-							AGCCCGGGCGA	0	0	1	1
139,005	-					31	ATAAAA	GGTTCGGTGGG	0	0	1	1
140,494	-	80	GCGGGG					GGCTGCAGCCG	1	0	0	1
140,564	-							GCAGCGGACCC	0	0	1	1
142,091	+	33	GGGGCG					GCTGGGTCCGC	0	1	0	1
142,298	-							GCAGCGGACCC	0	0	1	1
142,964	-			94	ACCAAT	30	ATAAAA	TCGCCAGCGTC	0	1	1	1
143,121	+							GTGGCACCTGG	1	0	1	1
144,271	+							TACCTGAGACT	1	0	1	0
144,684	+							ACACCGGGCTA	0	0	1	1
149,299	-	41	GCGGGG					TCCTCAGTGGC	0	0	1	1
149,552	-							GGAGCGGAAGA	1	0	1	1
149,666	-							GAGCTGCCTCC	1	0	0	1
149,927	-							GTATTGGGGCC	1	1	1	1
150,043	-	129	GGGCGG			35	ATAAAA	AAACCGCTGCA	1	0	1	1
150,867	-							ATATACCCCTC	0	0	1	1
150,915	-					35	CTATAA	CTCACGACCTG	1	1	1	1
151,249	-							CACCTGAGCGC	0	0	1	1
151,293	-							GTGACAGTCAC	1	0	1	1
151,317	-							TTTATGGACTC	1	0	1	1
151,359	-							GCCCTGTTGCT	0	0	1	1
151,545	+							TTTGTGCGCAA	1	0	1	1
152,547	-							GGAGCGAAGCT	0	0	1	1
155,958	-							CGGCCGGACCC	1	0	0	1
156,075	+							GGCATGTTGCT	1	0	1	1
156,328	-							GGCCTGGGGGA	0	0	1	1
157,262	-					29	TATAAC	AGCTTGGCTAC	1	1	1	1
157,315	-			111	GACCAA			ACGAAGGGCCA	0	1	0	1
157,321	+	77	GCGGGG			33	ATAAAA	TTCGTGTAACG	1	0	1	1
157,326	+					38	ATAAAA	GTAACGATCCT	1	0	1	1
158,421	-	138	GGGCGG					CCTGCACCTCC	1	1	1	1
160,720	-							CTGGCGGACAG	1	0	0	1
161,908	-							CCCCCAGAGTG	0	0	1	1
163,866	-							GCGATACCTTG	1	1	1	1
163,922	+							GCAACACCCAC	0	0	1	1
163,964	+							CAGTCAGGCTG	0	0	1	1
164,496	-					29	ATATAA	GGCCTGACGAG	1	1	1	0
164,582	+					34	GTATAA	AGTCCAGAGCA	1	0	1	0
164,828	-							TCTGTGGATAT	1	0	1	1
165,251	-							CGTTTATTGCG	0	0	1	1
166,572	-					37	GTATAA	CTCTCGAGATG	1	1	1	1
166,685	-			125	GCCAAT			ACTAAGAGCTA	1	1	1	1
167,065	-							AGGACATGCGA	0	0	1	1
167,775	-							TGAACACCACC	0	0	1	1
167,790	-							ACCACGACACA	1	0	1	1
167,865	-							CTGGTGGACTC	1	0	1	1
168,022	-							CTAACACTCTT	0	0	1	1
168,206	-							CCCTTACGCTT	1	1	1	1
168,555	-							TCAGCTTCTTT	0	0	1	1
