# Supplementary material for: Integrative profiling of Epstein–Barr virus transcriptome using a multiplatform approach
Source: Virol J. 2022 Jan 6;19:7. doi: 10.1186/s12985-021-01734-6 (PMC8740505; doi:10.1186/s12985-021-01734-6)
Supplement: Supplementary file 3 — Additional file 3. TESs of EBV. TESs were detected using the LoRTIA software. The -50–0 nt region upstream from the TES was analyzed for PASs. Distances from the TES are in nucleotides. The ±50 nts region of the TES was also retrieved for sequence analysis. The TES positions from previous PE-seq experiment was matched with our results. The sample number in which a given TES was detected is shown. TES coordinates are according to the genome of strain Akata (NCBI accession: KC207813.1). [file 12985_2021_1734_MOESM3_ESM.xlsx]

## Sheet: Munka1
Additional file 3: TESs of EBV
TESs were detected using the LoRTIA software.
Position	strand	PAS distance	PAS seq.	TES seq.	ONT minION cDNA-seq	ONT minION-dcDNA	PacBIO-RSII	Illumina p(A)-Seq
5.866	+	23	AATAAA	ACCTGTGTGCTGTATTTACAAACACTACAATAAACCCAATGTGCAAATGTGGTTTGTATGGCTACTTTGTGTTCCTAAAAAATGCAACAATAGAAGTGGAA	1	1	1	1
10.029	-	15	AATAAA	CTGGCTTTAATTGTCATGTATGCTTCTATGTAGTTAATAAAAATGTCAAATTCACTCATGGCTTTGTAAATTCCTTTTTCCTGCAGCTTGTTAAAGGCATT	1	1	1	1
10,175	+	18	AATGAA	CCAACCCCCCCTTTCGACTGTCATTTACAATAAAATGAAACCTTTTATTCTTGATTGCTTCTTGTGTTCTTGCCGCCCAGGTACCTTCCTGTGTTCTCCCC	1	1	1	1
37,642	+	27	AATAAA	CTCTCCAGCAAACAATGTATCCCAAATAAATGTTACTTCTTTTGCTCTTAACCATTGACACGCCTGTCATTCTATCAATTAAACAAGGGAAAAGGTTTAGC	1	0	0	1
37,908	-	21	AATAAA	CACAATTAGGCTAAAAGCAGCCATGTATCAATAAACTGTTTAAACTAACAATTCTATGTGTTGTGTGTGGTTTTGGGTTGGGACTGGGGTAAAAGTGGGAG	1	1	1	1
43,152	+	24	AATAAA	TAACAATGTTTGCTTATTTTCATGTTCAATAAATGCTATGTTAATGATGAAGAACCTGTGTTGTTCTTTGGAAGTGGGCCCGATGGGGTAGTAGGTTTTGG	1	1	1	1
43,580	-	24	AATAAA	TCAACTATACCCAGCTCATTTTGGAAAATAAACAGTAGTTGCTTTTAACTCTTGAAACTTGCCTCGTGTTGGATTGGCTGTCATGCTATTGGGTTAACGGG	1	1	1	1
46,374	+		non-PAS	TCTGCCTACGCGAGGCTGAACCTCCTGAATCACTGCATCTTTCTCGAGGCGTTTAAAGAAGAGAATAGTGGCCAGGGCCTCGGTGGGGTCCAGCGTGAGGT	1	0	0	1
48,336	+		non-PAS	CCCATTCAGTGGATGTGGTACCGCCTGTTGGTAAACTCGTGCCTGAGGAGCGCCCACTGTCTTTTGCCTATACCTGCCGTCTCTGAGGGGGGGAGAAAGAC	1	0	1	1
49,663	-	19	AATAAA	ACTCAAGTTTTTGTATCTGTAATTGTTTATTAATAAAGTGCATACACCATGTTTCGTGCCCTCTACTGTTTCTTACGTGCCCCGCGCGGGGCGGTGTCTTG	1	1	1	1
49,707	+	25	AATAAA	ACGAAACATGGTGTATGCACTTTATTAATAAACAATTACAGATACAAAAACTTGAGTCTCTCGAGGTCTGCGATGAGGCGGTGGGTGGAACGCTCCAGCTT	1	1	1	0
66,440	+	25	AATAAA	TACTGAACGAGCCTGTGAATCTTGCCAATAAACGTTTATTGCCATGTCCAAGTTGTTGTACGTGCGTGATCATGAGGGCTTTGCCTGCCTAACGGTCGAAA	1	1	1	1
69,732	+	20	ATTAAA	TACTTTTTGTGAATATCTGTTGGTGACATTCATTAAATCCTAACGACCGGAGTCCTGTCTCTTTGTGTTCTTGGGGGACTTGAGTTAGCTGTCTTTCCTCT	1	1	1	1
70,262	-	26	ATTAAA	ACTAGGACTGTTTTTTGTTCCTGGATTAAATCAATAAATGGTTAAACTGAATCTCCACCTGTGTAACCTCACTGTAATTCTATGGGAATAACAAGGGAAGA	1	1	1	1
75,123	-	23	AATAAA	TGACACCTTCATATCCCTTGTTTTATCAATAAAATGTTTATTTGGTGTGGAGTCTGGTTGCTACGTTAACGCGAGCTCCGTGGGCCCAGAGTGCTCCGGCT	1	1	1	1
75,156	+	25	AATAAA	TAACGTAGCAACCAGACTCCACACCAAATAAACATTTTATTGATAAAACAAGGGATATGAAGGTGTCATTGACCCGAGGATCCAAACCCCCTCCCCTGTCT	1	0	1	1
76,939	-	28	TATAAA	TATGATGACGCCGAGACCTATGTATAAAGTCAATAAAGATTTATTAATCAGAAATTTGCACTTTCTTTGCTTCACGTCCCCGGGAGCGGGAGCGGGCACGT	1	1	1	1
76,965	+	43	AAGAAA	GTGAAGCAAAGAAAGTGCAAATTTCTGATTAATAAATCTTTATTGACTTTATACATAGGTCTCGGCGTCATCATATGGTGGGGTGGTGTAGGTATGGGATG	1	1	1	1
78,919	+	22	AATACA	AGAACTTGTGAAATTTCGCCATCCTCCATAATACACTCAATATCTATCTCATTACCGAGCATTTGTGTTTTTACGCTGAAATTCGAGTCTTGAGCTGACGT	1	1	0	1
82,617	-	35	AATAAA	TCTCATGGAATATGAAATAAAATCACAAACACAAGCAGGTGTGGAATTCAATATCATCAACTTTATTGTCGGGCGTATTATCAGTGGGTGGAATGGAGGGG	1	1	1	1
82,626	+	26	AATAAA	TCCACCCACTGATAATACGCCCGACAATAAAGTTGATGATATTGAATTCCACACCTGCTTGTGTTTGTGATTTTATTTCATATTCCATGAGAGAGACCTCG	1	1	1	1
82,634	-	18	AATAAA	CAAATATGCGAGGTCTCTCTCATGGAATATGAAATAAAATCACAAACACAAGCAGGTGTGGAATTCAATATCATCAACTTTATTGTCGGGCGTATTATCAG	1	1	1	1
83,165	-	34	AATAAA	CAGGTTTTGCTCAAGGAATAAACTGCCTAGGGGCCGGAGGTCCGATTGCTGAAACCAATGACAATTAATTAAGACTGGCCAAAAAATCCAAGCGAAACATC	1	0	0	1
86,759	-		non-PAS	GTAGTTGTGCCTTTCGAAATGCGTTCTGGATTACATGGTCTTTTATGCCTCTCCGCGCGTGATATGGATTTTCATTAGGTGGTGCATTCCACGGGTAATAT	1	1	1	0
86,794	-	25	GATAAA	GGGTTCACCTCCCGTTGCTAACATTGATAAACCCTGTAGTTGTGCCTTTCGAAATGCGTTCTGGATTACATGGTCTTTTATGCCTCTCCGCGCGTGATATG	1	1	1	0
88,874	-		non-PAS	TGGCTCTCATTGTACATATGTCAGCAAATTTAGTACAGTTCCAGTCTCACACCATGAGTGTTCATTCCTTAAACCATGTTTATGTGTCAGTCAAAGATCAA	1	0	1	1
89,497	-	30	AATAAA	TCGTTTACTAATGGAATATTAATAAATATCTTCCTGTTGGCTCTCTTTGAAGTGGTTGCCATGGTTTCGTTTAAGCAGGTGAGGGTGCCATTGTTTACCGC	1	1	1	1
93,529	+	27	AATACA	TCTTAGAAAACTGTTCTGCCATGCAATACAAATAAATTTCTCTTACCTGCGTCTGTTTGTGTAGTGAGGTGTTGTGTCCTGTATGGTATTCTACTTTAAAA	1	1	1	1
95,334	+	22	AATAAA	GCACTCCCTGTATTCACTGAGCGTCGTCTAATAAAGATGTCTATTGATCTCTTTTAGTGTGAATCATGTCTGACGAGGGGCCAGGTACAGGACCTGGAAAT	1	1	1	1
97,225	+	29	ACTAAA	TAAAAGCCGTGTATTCCCCCGCACTAAAGAATAAATCCCCAGTAGACATCATGCGTGCTGTTGGTGTATTTCTGGCCACCTGTCTTGTCACCATTTTCGTC	1	0	0	1
99,032	+	47	AATAAA	ATACAATAAACACATGATGGAAACCACCCCCCCCATTAAGGGCAATAACAACTACAATTGGCCATGGCTGTAAATAAAATGTCATAACCTGGAGTCTGCAT	0	0	1	1
99,074	+	21	AATAAA	CAATAACAACTACAATTGGCCATGGCTGTAAATAAAATGTCATAACCTGGAGTCTGCATGTCTGTTGTTTTATTCAGTAAACCAGTAGTGCGCGTGAGTTC	1	1	1	1
99,078	-	19	AATAAA	TAAAGAACTCACGCGCACTACTGGTTTACTGAATAAAACAACAGACATGCAGACTCCAGGTTATGACATTTTATTTACAGCCATGGCCAATTGTAGTTGTT	1	1	1	1
103,940	-	23	AATAAA	ACAGTCTGGCACTGGAAATGCTTGGTCAATAAAGAATCTTGATAAAACAGGTTAAATGTGAAGCCCGAGTTGGCATCTTCCTCCTTGTTTAGATCCGCGCA	1	1	1	1
104,073	+	22	AATAAA	GTGACACGGTCTCAAAAATAATTCCCTAGAATAAACTGAGAACAGTCATCAGTAAATCTGTCTCTCGAGTGATTTCCATAGGCATGGCGTAGCCGGGGTGG	1	1	1	1
107,642	+	18	AATAAA	ACGGACAGCGAGGAGGAGATCTTCCCCTAATGCAATAAAAACTTAAAACACTGAGGTTACTTTCCCGTCATTCTTTCGGGGGAACGAGGGGAGGCGGGAAT	1	1	1	1
108,013	-	17	AATAAA	GACTCTGAAAATGATGAATTGCTGTTTTTGCCAAATAAAAAACCAAACTAACATCTCTTGTAATTAATGGGTAAAGGGGGAGGCATAACAGTGGTGGGAGG	1	1	1	0
109,426	-	17	AATACA	GCGCTATGTCTATCTCTATTGCCTCTGTAAACAAATACAAGAGTTCTCTGGTGAAACTGGCTTCTGTGACTTTGTCTCCTCGTTAGTCCAAGAGAATGACA	1	0	1	1
112,732	-	18	AATAAA	TGTAATCTCTAAAGATTTGATTGAGATCAGAAAATAAAAAGAATGTAACACTACTTGTTTCTGGAATGCTTCTAGGCGGGCGGGCTTGTGCTTGTACTGAC	1	1	1	1
113,147	+		non-PAS	AATCTCCAGCACCGTAATGTGTGCCACCTGCTTCAATAAGAATGTAAGACCTGACGTTTCAGTACTTGGCAATTGTAGAGCATAGCCCGGCTGTAAAGGTC	1	1	0	1
117,604	-	18	AATAAA	GACCCGTCGCTTTACAAGGGACTGGTGTAGTCAATAAAGTTTAATGAACTTTCTTGAACGTGTGCTTCTGTGTTGTTGCGAGAAAATGAGCCATGACTAGC	1	1	1	1
117,632	+	33	AAGAAA	ACACAGAAGCACACGTTCAAGAAAGTTCATTAAACTTTATTGACTACACCAGTCCCTTGTAAAGCGACGGGTCTCGCGTGACGGCATTCGTGAGCAGGGCT	1	1	1	1
120,554	-	21	AATAAA	GGAAATAAGGTGGTTTTTTGATAATTGTCAATAAAGATGGATTTGAAAGTGGTAGTGTCTCTCTCCTCTCGTCTGTATACCGATGAGATTGCCAAGATGCA	1	1	1	1
128,145	-	19	AATAAA	GTTACGTTTTTCCTTTAGATGCGCAGCAGGTAATAAAGCTTGACCAGTGTGTACATTCCGGTTTCCTTCTTGACCTTGATGTACTTTCCTAGAAACTGTGC	1	1	1	1
128,260	+	29	AATAAA	GAAAGATACCCAGAGCAAAAGCAATAAAGTACAGGATTATTGCCAAAACAACGTGTGCTCTTTCTTCATACAGGCCCGCAATTTCCATGACAGTCCCGTTG	1	1	1	1
134,451	+	20	AATAAA	CGCACTGGAGTGGGTAATTGGCAAAAAGGTAAATAAAGTCATCGCACGGGGGTTTTGCCTCCTTCTCGTCTCTTGTTTCGGGTAGGGGAGTAAGGCCGTGC	1	1	1	1
136,999	-	21	AATAAA	CCCCTGTGAATGGACAGGTACTAACACGCAATAAAGTTTACTTTCAAGCCACGCGTTTATTCAGCAATTCCTCGCAAAAGATGGACTTGAGGTGGGCTGAC	1	1	1	1
137,010	+	22	AATAAA	TCAAGTCCATCTTTTGCGAGGAATTGCTGAATAAACGCGTGGCTTGAAAGTAAACTTTATTGCGTGTTAGTACCTGTCCATTCACAGGGGTATCCAGCCCT	1	1	1	1
140,239	-	18	AATAAA	ACAGGGGGAGACTTTCGGGGCATTGGTGTAACAATAAACTGGCTAAACTTACATCACGTGTATGTGGTTTTTCATGCAGCATACAGATTAGAGGGGCAGGT	1	1	1	1
148,552	-	23	AATAAA	TAGCCTCCGAGGGCACTCTGTAAACTGAATAAAGCTGTCCTTCTGTCACAACCTCACTGTCATTCTTTTCATTAACGGGGGAAGGAAAGGCCTGCTGTCAT	1	1	1	1
150,920	-	29	TATAAA	GCACGCTCCCATGTTTGTAACTATAAAGACAAGCCTGCGTTGCCTAAATCCTCACGACCTGTGTCTGTGTCTTATTTGTGTAGGTGCAGCTATCCTAGATA	1	1	1	1
155,769	-	22	AATAAA	ACTCTTCTATAACCCTTTCCTAAGACCTAATAAAGGCCTTCTGAAAAAGCCTGACAAGGAGTACCTGCGTCTCATTCCCAAGTGTTTCCAGACACCAGGCG	1	1	1	1
160,071	+	24	AATAAA	TCTCCAGCCCCATGGTGTGAGACATGCAATAAAACACGCTATTGATTCTCTTCATTAAAATCTCTATGTCATTTATTAGGCACAAACTTACATCGACTTTA	1	1	1	1
160,075	-	48	CATAAA	GGCATAAAGTCGATGTAAGTTTGTGCCTAATAAATGACATAGAGATTTTAATGAAGAGAATCAATAGCGTGTTTTATTGCATGTCTCACACCATGGGGCTG	1	1	1	1
163,913	-	26	AATGAA	GACTGACTTCCTGAAATCTTTGTAAATGAATAAACAGTGGGTGTTGCGTGATGAGTAAAGTGTAACATTTAATGTGGGACTGGGAGGCCGGGGCGATACCT	1	1	1	1
165,268	+	20	AATAAA	CACGGGGTTTATGTTTCTGGATACTTGTCGCAATAAACGCACTTGCCTATTTCACCTTGTTTTAGTGTGGCATTGGGGGGTGGCATTGCGGGTGGATAGCC	1	1	1	1
166,007	-	26	AATAAA	TATTATTGATGTGACTTGTGATGCAATAAATAAAAGTACAGATAGATGGCACTCTTACCTTCCTCTGCCCGCTTCTTCATATATGTGTTGAGATGAGTCAT	1	1	1	1
