# Supplementary material for: Integrative profiling of Epstein–Barr virus transcriptome using a multiplatform approach
Source: Virol J. 2022 Jan 6;19:7. doi: 10.1186/s12985-021-01734-6 (PMC8740505; doi:10.1186/s12985-021-01734-6)
Supplement: Supplementary file 4 — Additional file 4. Transcripts of EBV. The transcripts were annotated using the LoRTIA software. The transcript coordinates are according to the genome of strain Akata (NCBI accession: KC207813.1). Transcript abundance in each sample is also shown. [file 12985_2021_1734_MOESM4_ESM.xlsx]

## Sheet: Munka1
Additional file 4: Transcripts of EBV
The transcripts were annotated using the LoRTIA software
Name	Start	Splice junction	Stop	Strand	Type	ONT minION cDNA-seq	ONT minION-dcDNA	PacBIO-RSII	Total	Coverage
BNRT1	1.725	1,798, 5,408	5.866	+	Previously annotated	4	1	1	6	Low
BNRT10	1.725		5.866	+	Monocistronic	19	7	0	26	Medium
BNRT7	1.725	4,222, 5,408	5.866	+	Previously annotated	2	0	6	8	Low
BNRT11	1.725	1,798, 3,270, 3,842, 5,408	5.866	+	Splice isoform	1	0	0	1	Low
BNRT12	1.725	1,798, 3,270, 4,222, 5,408	5.866	+	Splice isoform	1	0	1	2	Low
BNRT4	1.725	3,842, 5,408	5.866	+	Previously annotated	0	1	8	9	Low
BCRT3	8.601		10.175	+	Previously annotated	1	0	17	18	Medium
BCRF1	9.558		10.175	+	Short TSS variant	3	0	25	28	Medium
BCLT2	10.029		11.807	-	Previously annotated	2	0	27	29	Medium
BHLT10	37.908		37.998	-	Non-coding	1	4	0	5	Low
BHLT15	37.908		38.033	-	Short TSS variant	1	4	1	6	Low
BHLT7	37.908		38.124	-	Short TSS variant	27	11	0	38	Medium
BHLT9	37.908		38.141	-	Short TSS variant	5	32	2	39	Medium
BHLT8	37.908		38.273	-	Short TSS variant	10	8	1	19	Medium
BHLT5	37.908		38.313	-	Previously annotated	2	5	0	7	Low
BHLT4	37.908		38.398	-	Previously annotated	0	11	3	14	Medium
BHLT17	37.908		38.515	-	Long TSS variant	0	4	0	4	Low
BHLT14	37.908		38.648	-	Long TSS variant	0	7	0	7	Low
BHLT13	37.908		38.773	-	Long TSS variant	0	3	0	3	Low
BHLT19	37.908		38.852	-	Long TSS variant	0	4	0	4	Low
BHLT12	37.908		38.898	-	Long TSS variant	0	3	0	3	Low
BHLT11	37.908		38.938	-	Long TSS variant	0	2	0	2	Low
BHLT18	37.908		39.435	-	Long TSS variant	0	2	0	2	Low
BHLF1	37.908		40.397	-	Monocistronic	0	21	0	21	Medium
BHLF2	37.908	38,306, 38,555	40.397	-	Splice isoform	1	0	0	1	Low
BHRT16	40.554		43.152	+	Long TSS variant	1	0	9	10	Low
BHRT15	40.554	40,712, 41,946	43.152	+	Splice isoform	1	0	15	16	Medium
BHRT17	40.554	41,506, 41,946	43.152	+	Long TSS variant	0	1	0	1	Low
BHRT21	40.917		43.152	+	Long TSS variant	2	0	2	4	Low
BHRT22	40.917	41,506, 41,946	43.152	+	Long TSS variant	1	1	2	4	Low
BHRT13	41.399		43.152	+	Non-spliced	3	1	7	11	Medium
BHRT3	41.399	41,506, 41,946	43.152	+	Previously annotated	82	34	48	164	High
BHRT18	41.399	41,527, 41,946	43.152	+	Splice isoform	1	0	1	2	Low
BHRT5	41.553		43.152	+	Previously annotated	52	2	10	64	Medium
BHRT19	41.553	41,586, 41,946	43.152	+	Splice isoform	2	0	0	2	Low
BHRT6	41.553	41,689, 41,946	43.152	+	Previously annotated	67	4	12	83	Medium
BHRT4	41.553	41,605, 41,946	43.152	+	Previously annotated	7	0	2	9	Low
BHRT20	41.553	41,594, 41,946	43.152	+	Splice isoform	2	1	0	3	Low
BHRT7	41.774		43.152	+	Previously annotated	2	0	2	4	Low
BHRT8	42.024		43.152	+	Previously annotated	8	0	23	31	Medium
BHRT9	42.192		43.152	+	Previously annotated	1	1	4	6	Low
BHRT14	42.276		43.152	+	Short TSS variant	6	1	10	17	Medium
BHRT12	42.287		43.152	+	Previously annotated	1	2	2	5	Low
BFRT4	42.473		43.152	+	Previously annotated	5	0	12	17	Medium
BFRT5	42.568		43.152	+	Previously annotated	2	0	3	5	Low
BFRT17	42.612		43.152	+	Non-coding	3	3	0	6	Low
BFRT18	42.807		43.152	+	Non-coding	0	1	5	6	Low
BFRT19	42.928		43.152	+	Non-coding	0	4	6	10	Low
BFRT16	42,980		43.152	+	Non-coding	4	5	1	10	Low
BFLT8	43,580		44.667	-	Short TSS variant	20	13	39	72	Medium
BFLT9	43,580		44.736	-	Short TSS variant	29	4	75	108	High
BFLT7	43,580		45.239	-	Previously annotated	13	3	38	54	Medium
BFLT6	43,580		45.278	-	Previously annotated	1	0	6	7	Low
BFLT10	43,580		46.065	-	Long TSS variant	5	1	12	18	Medium
BFLT11	43,580		46.148	-	Short TSS variant	4	0	70	74	Medium
BFRT14	45.727		46.374	+	Non-coding	1	0	0	1	Low
BFRT13	45.727		48.336	+	Polycistronic	2	0	5	7	Low
BFRT12	45.727		49.707	+	Polycistronic	0	2	0	2	Low
BFRT7	46.204		48.336	+	Previously annotated	3	1	1	5	Low
BFRT11	46.204		49.707	+	Polycistronic	3	3	0	6	Low
BFRT8	46.473		48.336	+	Previously annotated	13	2	93	108	High
BFRT15	46.473		49.707	+	Polycistronic	0	1	0	1	Low
BFRT20	47.155		49.707	+	Polycistronic	1	0	2	3	Low
BFRT3	48.992		49.707	+	Monocistronic	332	65	1.733	2.13	High
BFLT13	49.663		50.043	-	Non-coding	0	2	0	2	Low
BFLT12	49.663		50.367	-	Putative protein coding	8	2	13	23	Medium
BROT3	62.58		66,440	+	Polycistronic	7	4	0	11	Medium
BORF2	63.734		66,440	+	Monocistronic	66	11	216	293	High
BaRT4	65.527		66,440	+	Long TSS variant	3	0	12	15	Medium
BaRT5	65.542		66,440	+	Long TSS variant	1	0	14	15	Medium
BaRT3	66.367		69.732	+	Polycistronic	12	6	1	19	Medium
BMRT5	67.404		69.732	+	Polycistronic	91	21	407	519	High
BMRT9	67.901		69.732	+	Long TSS variant	1	0	1	2	Low
BMRT6	68.347		69.732	+	Long TSS variant	22	3	97	122	High
BMRT4	68.395		69.732	+	Previously annotated	2	2	43	47	Medium
BMRT7	68.471		69.732	+	Short TSS variant	1	0	1	2	Low
BMRT8	68.674		69.732	+	Putative protein coding	5	2	4	11	Medium
BSLT11	70.262		71,860	-	Previously annotated	8	4	26	38	Medium
BSLT12	70.262	71,652, 71,761	71,860	-	Splice isoform	7	0	2	9	Low
BSLT13	70.262	71,654, 71,761	71,860	-	Short TSS variant	33	7	53	93	Medium
BSLT22	70.262	71,654, 71,761	71.906	-	Short TSS variant	0	2	5	7	Low
BSLT9	70.262	71,654, 71,761	72.375	-	Previously annotated	0	1	7	8	Low
BSLT3	70.262	71,654, 71,761	72.915	-	Previously annotated	17	1	19	37	Medium
BSLT4	70.262		72.915	-	Previously annotated	5	0	13	18	Medium
BSLT18	70.262	71,652, 71,761	72.915	-	Splice isoform	6	0	1	7	Low
BSLT21	70.262	71,652, 71,761	73.802	-	Splice isoform	1	0	0	1	Low
BSLT20	70.262		73.802	-	Long TSS variant	1	0	0	1	Low
BSLT19	70.262	71,654, 71,761	73.802	-	Long TSS variant	7	0	0	7	Low
BLLT17	70.262	71,654, 79,168	79.539	-	Previously annotated	19	1	6	26	Medium
BZLT37	70.262	71,654, 89,470	89.499	-	Previously annotated	3	0	9	12	Medium
BZLT34	70.262	71,654, 89,263	89.499	-	Previously annotated	1	0	11	12	Medium
BSRT2	72.979		75.156	+	Previously annotated	2	0	9	11	Medium
BSRT6	74.447		75.156	+	Short TSS variant	4	2	26	32	Medium
BSRT3	74.447		76.965	+	Previously annotated	1	0	6	7	Low
BSRT7	74.691		75.156	+	Short TSS variant	1	0	0	1	Low
BSRT5	74.715		75.156	+	Putative protein coding	4	0	0	4	Low
BLLF3	75.123		76.018	-	Monocistronic	39	12	81	132	High
BSRT4	75.167		76.965	+	Previously annotated	1	0	11	12	Medium
BLRT6	76.075		76.965	+	Polycistronic	252	81	460	793	High
BLRT8	76.075		82.626	+	Complex	0	1	0	1	Low
BLRT7	76.427		76.965	+	Short TSS variant	143	161	239	543	High
BLLT26	76.939		77.553	-	Short TSS variant	23	5	52	80	Medium
BLLT29	76.939	77,594, 78,033	78.366	-	Long TSS variant	0	1	1	2	Low
BLLT24	76.939		79.539	-	Short TSS variant	208	22	466	696	High
BLLT31	76.939	77,360, 79,168	79.539	-	Short TSS variant	8	0	0	8	Low
BLLT32	76.939	77,594, 78,033, 78,602, 79,168	79.539	-	Splice isoform	1	0	0	1	Low
BLLT14	76.939	77,360, 78,033	79.539	-	Previously annotated	1	0	1	2	Low
BLLT10	76.939	77,594, 79,168	79.539	-	Previously annotated	123	33	83	239	High
BLLT30	76.939	77,594, 78,758	79.539	-	Splice isoform	1	0	0	1	Low
BLLT25	76.939	77,594, 78,033	79.539	-	Polycistronic	97	14	250	361	High
BLLT28	76.939	77,406, 79,168	79.539	-	Splice isoform	3	1	0	4	Low
BLLT6	76.939		79.995	-	Previously annotated	1	0	1	2	Low
BLLT5	76.939	77,594, 79,168	80.069	-	Previously annotated	0	1	0	1	Low
BELT10	76.939	77,360, 79,168	80.787	-	Long TSS variant	1	0	0	1	Low
BELT7	76.939	77,594, 78,033	80.787	-	Splice isoform	1	0	0	1	Low
BLLT27	76.939		80.787	-	Non-spliced	2	0	0	2	Low
BELT4	76.939	77,594, 79,168	80.787	-	Previously annotated	2	0	3	5	Low
BELT5	76.939	77,594, 79,168	83.664	-	Long TSS variant	1	0	0	1	Low
BZLT24	76.939	77,594, 89,263	89.499	-	Previously annotated	8	2	28	38	Medium
BZLT29	76.939	77,594, 89,221	89.499	-	Previously annotated	3	0	4	7	Low
BZLT23	76.939	77,594, 89,470	89.499	-	Previously annotated	6	4	18	28	Medium
BLRT9	78.425		78.919	+	Antisense	0	1	2	3	Low
BERT1	80.501		82.626	+	Previously annotated	1	0	4	5	Low
BERT2	80.886		82.626	+	Previously annotated	3	0	37	40	Medium
BERT3	82.006		82.626	+	Previously annotated	1	0	0	1	Low
BELT8	82.617		83.559	-	Non-coding	1	0	0	1	Low
BELT9	82.617		83.664	-	Non-coding	0	1	7	8	Low
BZLT42	82.617	84,445, 89,263	89.499	-	Alternatively terminating	1	0	0	1	Low
BELT3	82.634		83.559	-	Previously annotated	5	0	6	11	Medium
BELT1	82.634		83.664	-	Previously annotated	11	1	73	85	Medium
BZLT15	82.634	84,445, 89,263	89.499	-	Previously annotated	1	0	3	4	Low
BELT6	83.165		83.664	-	Non-coding	4	1	0	5	Low
BZLT50	85,660		89.499	-	Alternatively terminating	0	1	0	1	Low
BZLT47	85,660	86,998, 89,470	89.499	-	Splice isoform	1	0	1	2	Low
BZLT43	85,660	86,998, 89,221	89.499	-	Alternatively terminating	1	0	1	2	Low
BZLT10	86.759		89.499	-	Previously annotated	0	1	8	9	Low
BZLT46	86.759	86,998, 89,263	89.499	-	Splice isoform	1	0	0	1	Low
BZLT49	86.794	86,998, 89,470	89.499	-	Splice isoform	0	2	0	2	Low
BZLT48	86.794	86,998, 89,263	89.499	-	Splice isoform	0	1	0	1	Low
BZLT9	86.794	86,998, 89,221	89.499	-	Previously annotated	1	0	0	1	Low
BZLT44	86.794		89.499	-	Alternatively terminating	1	0	17	18	Medium
BZLT45	88.874		89.499	-	Non-coding	6	0	5	11	Medium
BZLF1	89.497	89,712, 89,798, 89,902, 90,054	90,600	-	Previously annotated	18	14	4	36	Medium
BZLT40	89.497	89,712, 89,794, 89,902, 90,054	90,600	-	Splice isoform	3	0	0	3	Low
BZLT39	89.497	89,712, 89,803, 89,902, 90,054	90,600	-	Splice isoform	1	0	0	1	Low
BZLT41	89.497	89,712, 89,798, 89,902, 90,054	90.633	-	Long TSS variant	3	0	3	6	Low
BZLT5	89.497	89,712, 90,054	90.734	-	Previously annotated	2	0	3	5	Low
BZLT4	89.497	89,712, 90,054	90.776	-	Previously annotated	3	1	6	10	Low
BRLT10	89.497	89,712, 90,054	92.386	-	Splice isoform	2	1	5	8	Low
BRLT12	89.497	89,712, 89,798, 89,902, 90,054	92.386	-	Long TSS variant	1	0	1	2	Low
BRLT9	89.497	89,712, 90,054, 92,584, 93,525	93.585	-	Splice isoform	0	1	1	2	Low
BRLF1	89.497	89,712, 89,798, 89,902, 90,054, 92,584, 93,525	93.585	-	Previously annotated	1	0	0	1	Low
BRLT8	89.497	89,712, 90,054, 90,352, 93,525	93.668	-	Splice isoform	1	0	0	1	Low
BRLT11	89.497	89,712, 90,054, 92,584, 93,525	93.668	-	Splice isoform	1	0	1	2	Low
BZLT51	89.497	89,712, 90,054	90,600	-	Short TSS variant	0	1	2	3	Low
BRRF1	92.446		93.529	+	Monocistronic	53	16	20	89	Medium
BRRT7	92,460		93.529	+	Short TSS variant	5	0	15	20	Medium
BRRT8	92,460		95.334	+	Polycistronic	1	0	0	1	Low
BRRT3	92.643		93.529	+	Previously annotated	25	3	26	54	Medium
BRRT10	93.672		95.334	+	Short TSS variant	111	9	300	420	High
BBRT7	93.733		95.334	+	Putative protein coding	1	0	1	2	Low
BRRT9	93.818		95.334	+	Putative protein coding	1	0	7	8	Low
BKRT20	96.845		97.225	+	Putative protein coding	10	0	0	10	Low
BKRT7	96.845		99.074	+	Previously annotated	42	15	149	206	High
BKRT8	96,930		99.074	+	Previously annotated	2	1	2	5	Low
BKRT22	97.023		99.074	+	Short TSS variant	1	0	11	12	Medium
BKRT18	97.203		99.074	+	Long TSS variant	26	1	151	178	High
BKRT23	97.385		99.074	+	Long TSS variant	1	0	7	8	Low
BKRT16	97.443		99.074	+	Polycistronic	30	10	101	141	High
BKRT17	97.575		99.074	+	Polycistronic	4	0	8	12	Medium
BKRT10	97.897		99.074	+	Previously annotated	509	81	2.504	3.094	High
BKRT19	98.087		99.074	+	Short TSS variant	2	1	5	8	Low
BKRT12	98.193		99.074	+	Previously annotated	89	12	229	330	High
BKRT24	98.389		99.074	+	Short TSS variant	3	1	8	12	Medium
BKRT21	98.529		99.074	+	Short TSS variant	0	6	3	9	Low
BKRT25	98.565		99.074	+	Short TSS variant	0	1	4	5	Low
BKLT2	99.078		99.689	-	Previously annotated	2	1	4	7	Low
BKLT1	99.078		99,710	-	Previously annotated	26	7	20	53	Medium
BBLF4	99.078		101.629	-	Monocistronic	5	3	12	20	Medium
BBLT10	99.078		99.966	-	Previously annotated	1	0	6	7	Low
BBRT17	101.176		104.073	+	Polycistronic	8	3	9	20	Medium
BBRT4	102.553		104.073	+	Previously annotated	3	0	14	17	Medium
BBRT15	102,980		104.073	+	Short TSS variant	3	0	8	11	Medium
BBRT16	103.063		104.073	+	Short TSS variant	8	0	74	82	Medium
BBRT18	103.063		107.642	+	Complex	1	0	0	1	Low
BBLT9	103,940	104,653, 104,782	105.974	-	Previously annotated	18	2	33	53	Medium
BBLT11	103,940	104,653, 104,782	106,310	-	Short TSS variant	33	5	14	52	Medium
BGLT29	103,940	104,653, 104,782	111.352	-	Complex	0	1	0	1	Low
BDLT30	103,940	104,653, 104,782, 105,908, 119,179	119.708	-	Splice isoform	1	0	0	1	Low
BBRT14	106.279		107.642	+	Short TSS variant	157	23	1.272	1.452	High
BBRT6	106.398		107.642	+	Previously annotated	259	53	1.363	1.675	High
BBRT23	106.751		107.642	+	Putative protein coding	0	2	1	3	Low
BBRT24	107.189		107.642	+	Putative protein coding	0	1	0	1	Low
BBLF1	108.013		108.566	-	Monocistronic	33	15	49	97	Medium
BBLT12	108.013		109.409	-	Long TSS variant	2	0	1	3	Low
BGLT21	108.013		109.903	-	Short TSS variant	2	0	2	4	Low
BGLT15	108.013		110.514	-	Previously annotated	3	0	2	5	Low
BGLT22	108.013		111.136	-	Polycistronic	4	1	0	5	Low
BGLT19	108.013		111.352	-	Polycistronic	10	3	0	13	Medium
BGLT20	108.013		111.456	-	Polycistronic	2	0	0	2	Low
BGLT31	108.013		109,690	-	Short TSS variant	1	0	21	22	Medium
BBRT10	108.554	108,787, 112,775, 113,139, 116,478	117.632	+	Previously annotated	3	0	5	8	Low
BBRT9	108.554	108,787, 116,478	117.632	+	Previously annotated	3	0	4	7	Low
BBRT22	108.554	108,787, 109,453, 113,139, 116,478	117.632	+	Splice isoform	1	0	0	1	Low
BBRT12	108.554	108,787, 109,453, 109,792, 116,478	117.632	+	Previously annotated	1	0	1	2	Low
BBRT19	108.554	108,787, 109,453, 109,792, 112,490, 113,139, 116,478	117.632	+	Splice isoform	1	0	0	1	Low
BBRT20	108.554	108,787, 109,453, 109,792, 111,811, 113,139, 116,478	117.632	+	Splice isoform	1	0	0	1	Low
BBRT21	108.554	113,139, 116,478	117.632	+	Splice isoform	0	1	0	1	Low
BGLT25	109.426		111.136	-	Short TSS variant	3	0	64	67	Medium
BGLT16	109.426		111.352	-	Polycistronic	22	0	37	59	Medium
BGLT24	109.426		111.456	-	Polycistronic	5	1	2	8	Low
BGLT28	109.426		114.165	-	Non-spliced	1	0	0	1	Low
BDLT27	109.426	109,859, 119,179	119.708	-	Splice isoform	1	0	0	1	Low
BGLT32	109.426		111.065	-	Short TSS variant	1	0	7	8	Low
BGLT23	109.426		111.079	-	Short TSS variant	1	0	0	1	Low
BGRT10	111.639	113,139, 116,478	117.632	+	Long TSS variant	1	0	6	7	Low
BGRT9	111.804	113,139, 116,478	117.632	+	Long TSS variant	1	0	10	11	Medium
BGRT2	112.337	113,139, 116,478	117.632	+	Previously annotated	1	0	19	20	Medium
BGLT8	112.732		113.127	-	Previously annotated	2	1	0	3	Low
BGLT35	112.732		114.014	-	Putative protein coding	3	0	4	7	Low
BGLT18	112.732		114.165	-	Monocistronic	332	65	1.801	2.198	High
BGLT27	112.732		114.471	-	Long TSS variant	7	3	23	33	Medium
BGLT33	112.732		114.737	-	Long TSS variant	1	0	4	5	Low
BGLT36	112.732		115.061	-	Long TSS variant	1	0	2	3	Low
BGLT17	112.732		115.663	-	Polycistronic	38	3	35	76	Medium
BGLT30	112.732		116.282	-	Polycistronic	0	1	0	1	Low
BGLT26	112.732		116.611	-	Polycistronic	9	5	0	14	Medium
BDLT31	112.732		120.585	-	Non-spliced	0	1	0	1	Low
BGLT34	112.732		113.518	-	Putative protein coding	1	0	5	6	Low
BGRT4	115,720	116,175, 116,478	117.632	+	Previously annotated	3	1	21	25	Medium
BGRT6	115,720		117.632	+	Previously annotated	1	0	4	5	Low
BGRT5	115,720	115,927, 116,478	117.632	+	Previously annotated	1	0	2	3	Low
BGRT3	115,720	116,400, 116,478	117.632	+	Previously annotated	1	0	2	3	Low
BGRT8	116.228	116,400, 116,478	117.632	+	Short TSS variant	2	0	0	2	Low
BDLT32	117.604		118,090	-	Putative protein coding	1	1	6	8	Low
BDLT39	117.604		118.215	-	Long TSS variant	0	2	3	5	Low
BDLT21	117.604		118.336	-	Short TSS variant	208	50	1.656	1.914	High
BDLT37	117.604		118.494	-	Short TSS variant	1	1	6	8	Low
BDLT35	117.604		118,510	-	Short TSS variant	1	1	4	6	Low
BDLT18	117.604		118.608	-	Previously annotated	3	1	9	13	Medium
BDLT38	117.604		118.688	-	Long TSS variant	3	1	3	7	Low
BDLT25	117.604		118.716	-	Short TSS variant	3	0	16	19	Medium
BDLT34	117.604		118.857	-	Long TSS variant	1	1	19	21	Medium
BDLT20	117.604		118.909	-	Short TSS variant	29	0	2	31	Medium
BDLT23	117.604		118.968	-	Short TSS variant	27	1	8	36	Medium
BDLT40	117.604		118.979	-	Long TSS variant	30	1	2	33	Medium
BDLT22	117.604		118.996	-	Short TSS variant	96	0	9	105	High
BDLT24	117.604		119.044	-	Short TSS variant	5	0	21	26	Medium
BDLT16	117.604		119.398	-	Previously annotated	1	1	8	10	Low
BDLT36	117.604		119.507	-	Long TSS variant	2	3	12	17	Medium
BDLT19	117.604		119.708	-	Polycistronic	171	18	220	409	High
BDLT26	117.604	117,722, 119,179	119.708	-	Splice isoform	3	0	0	3	Low
BDLT28	117.604	118,558, 119,179	119.708	-	Splice isoform	1	0	0	1	Low
BDLT33	117.604		120.389	-	Long TSS variant	1	0	4	5	Low
BDLT10	117.604	117,722, 119,179	120.585	-	Previously annotated	2	2	0	4	Low
BDLT8	117.604		120.585	-	Previously annotated	90	29	208	327	High
BDLT43	120.554		121.116	-	Putative protein coding	4	1	5	10	Low
BDLT44	120.554		121,500	-	Putative protein coding	1	2	4	7	Low
BDLT41	120.554		122,150	-	Putative protein coding	4	2	7	13	Medium
BDLT7	120.554		122.459	-	Previously annotated	18	2	25	45	Medium
BDLT5	120.554		123.055	-	Previously annotated	8	1	28	37	Medium
BCLF1	120.554		124.939	-	Monocistronic	9	8	0	17	Medium
BDLT45	120.554		121.609	-	Putative protein coding	0	1	4	5	Low
BDLT42	120.554		122.414	-	Putative protein coding	1	0	10	11	Medium
BTRT3	126.272		128,260	+	Monocistronic	1	0	10	11	Medium
BTRT2	127.347		128,260	+	Previously annotated	63	13	335	411	High
BTLT1	128.145		128.517	-	Putative protein coding	0	11	1	12	Medium
BXLT13	128.145	128,531, 129,399, 129,557, 130,336	130.518	-	Previously annotated	1	0	2	3	Low
BXLT11	128.145	128,531, 130,336	130.518	-	Previously annotated	3	0	1	4	Low
BXLT14	128.145		130.518	-	Short TSS variant	85	10	481	576	High
BXLT10	128.145	129,557, 130,336	130.518	-	Previously annotated	15	1	46	62	Medium
BXLT8	128.145	129,557, 130,336	130.543	-	Previously annotated	4	1	2	7	Low
BXLT15	128.145		130.543	-	Short TSS variant	3	2	7	12	Medium
BXLT7	128.145		130,650	-	Previously annotated	2	0	4	6	Low
BVLT4	128.145		132.378	-	Polycistronic	0	1	0	1	Low
BILT40	128.145	129,557, 130,657, 130,844, 137,033	137.529	-	Splice isoform	1	0	0	1	Low
BILT39	128.145	129,557, 130,657, 130,844, 137,033	137.799	-	Splice isoform	1	0	0	1	Low
BILT43	128.145	129,557, 130,657, 130,844, 137,033	138.771	-	Non-coding	1	0	0	1	Low
BXLT16	128.145	129,398, 130,336	130.518	-	Short TSS variant	1	0	0	1	Low
BXLT17	128.145		129.874	-	Putative protein coding	1	0	10	11	Medium
BXRT3	131.476		134.451	+	Previously annotated	1	0	1	2	Low
BXRT2	131.476	131,743, 132,054	134.451	+	Previously annotated	1	0	2	3	Low
BXRT4	131.874		134.451	+	Short TSS variant	17	3	88	108	High
BVRT7	132.425		134.451	+	Short TSS variant	2	1	35	38	Medium
BVRT6	132.597		134.451	+	Short TSS variant	8	1	22	31	Medium
BVRT9	132.597		137,010	+	Complex	1	0	0	1	Low
BVRT8	135.017		137,010	+	Polycistronic	3	4	32	39	Medium
BdRT8	135,530		137,010	+	Long TSS variant	1	1	4	6	Low
BdRT4	135.917		137,010	+	Long TSS variant	40	29	144	213	High
BdRT3	135.941		137,010	+	Monocistronic	5	8	10	23	Medium
BdRT9	135.993		137,010	+	Long TSS variant	0	4	8	12	Medium
BdRT10	136.025		137,010	+	Long TSS variant	1	0	6	7	Low
BdRT7	136,040		137,010	+	Long TSS variant	0	3	2	5	Low
BdRT11	136.075		137,010	+	Long TSS variant	1	1	7	9	Low
BdRT5	136.188		137,010	+	Long TSS variant	1	2	5	8	Low
BdRT2	136.242		137,010	+	Previously annotated	19	3	24	46	Medium
BdRT6	136.254		137,010	+	Short TSS variant	2	0	6	8	Low
BIRT17	136.337		137,010	+	Non-coding	4	4	2	10	Low
BIRT18	136,390		137,010	+	Non-coding	1	0	1	2	Low
BIRT19	136.429		137,010	+	Non-coding	2	1	3	6	Low
BILT46	136.999		137.386	-	Short TSS variant	2	0	2	4	Low
BILT33	136.999		137.529	-	Previously annotated	6	2	12	20	Medium
BILT35	136.999		137.629	-	Short TSS variant	38	0	2	40	Medium
BILT34	136.999		137.799	-	Short TSS variant	376	79	546	1.001	High
BILT27	136.999		138.239	-	Previously annotated	5	0	17	22	Medium
BILT45	136.999		138.286	-	Long TSS variant	1	0	2	3	Low
BILT25	136.999		138.634	-	Previously annotated	3	2	23	28	Medium
BILT24	136.999		138.771	-	Previously annotated	4	1	10	15	Medium
BILT44	136.999		142.964	-	Polycistronic	0	1	0	1	Low
RPMS2	137.907	138,031, 149,126, 149,622, 149,782, 149,893, 154,809, 154,891, 156,069, 156,279, 156,388, 156,470, 158,167, 158,293, 159,323	160.071	+	Splice isoform	1	0	0	1	Low
RPMS3	137.907	138,031, 138,993, 139,098, 145,776, 145,877, 149,126, 149,622, 149,782, 149,893, 154,809, 156,283, 156,388, 156,470, 158,167	160.071	+	Splice isoform	1	0	0	1	Low
RPMS4	137.907	138,031, 145,776, 145,877, 149,126, 149,622, 149,782, 149,893, 154,809, 156,279, 156,388, 156,470, 158,167	160.071	+	Splice isoform	1	0	0	1	Low
RPMS5	137.907	138,031, 149,126, 149,622, 149,782, 149,893, 154,809, 156,279, 156,388, 156,470, 158,167	160.071	+	Splice isoform	1	0	0	1	Low
BILT36	140.239		140.494	-	Non-coding	3	3	0	6	Low
BILT22	140.239		140.564	-	Previously annotated	0	3	0	3	Low
LF3	140.239		142.964	-	Monocistronic	0	1	0	1	Low
BIRT20	143.121	143,279, 213,269	214.475	+	Non-coding	2	0	12	14	Medium
BIRT22	144.271	144,335, 145,776, 145,877, 149,126, 149,257, 149,468, 149,893, 159,323, 159,460, 165,605, 165,999, 172,897, 173,005, 176,731	177.188	+	Splice isoform	1	0	0	1	Low
BIRT21	144.271	144,335, 145,776, 145,877, 149,126, 149,257, 149,782, 149,893, 159,323, 159,460, 165,605, 165,999, 171,381, 171,595, 172,349, 172,519, 172,603, 172,818, 172,897, 173,005, 176,731	177.188	+	Splice isoform	1	0	0	1	Low
BILT10	148.552		149.552	-	Previously annotated	9	2	32	43	Medium
BILT37	148.552		149.927	-	Short TSS variant	103	9	233	345	High
BILT8	148.552		150.043	-	Previously annotated	5	0	11	16	Medium
BILT7	148.552		150.867	-	Previously annotated	1	2	10	13	Medium
BILT5	148.552		150.915	-	Previously annotated	17	7	58	82	Medium
BILT38	148.552		151.293	-	Non-spliced	4	0	60	64	Medium
BILT3	148.552		151.317	-	Previously annotated	1	0	13	14	Medium
BILT41	150,920		151.293	-	Non-coding	2	0	1	3	Low
BILT42	150,920		151.317	-	Non-coding	1	0	0	1	Low
BALT12	150,920		155.958	-	Polycistronic	0	4	0	4	Low
BALT10	155.769		155.958	-	Non-coding	6	0	0	6	Low
BALF6	155.769		156.328	-	Putative protein coding	1	5	4	10	Low
BALT9	155.769		157.262	-	Previously annotated	51	11	51	113	High
BALT13	155.769		157.315	-	Long TSS variant	2	5	3	10	Low
BALF4	155.769		158.421	-	Monocistronic	22	12	809	843	High
BART17	156.075	156,470, 158,167	160.071	+	Splice isoform	1	0	0	1	Low
BART4	156.075	156,279, 156,388, 156,470, 158,167, 158,293, 159,323	160.071	+	Previously annotated	3	0	12	15	Medium
BART2	156.075	156,279, 156,388, 156,470, 158,167, 158,425, 159,323	160.071	+	Previously annotated	1	0	1	2	Low
BART16	157.321	157,460, 158,167, 158,425, 159,323, 159,460, 165,605, 165,999, 172,349, 172,519, 172,603, 172,818, 172,897, 173,005, 176,731	177.188	+	Splice isoform	1	0	0	1	Low
BART5	157.326		160.071	+	Previously annotated	1	0	14	15	Medium
BALT8	160.075		160,720	-	Previously annotated	4	2	16	22	Medium
BALF2	160.075		163.866	-	Monocistronic	11	13	0	24	Medium
BALT11	163.913		164.496	-	Short TSS variant	37	3	30	70	Medium
BALT6	163.913		164.828	-	Previously annotated	4	1	22	27	Medium
BART12	163.922	165,999, 172,897, 173,005, 176,731	177.188	+	Previously annotated	0	1	1	2	Low
BART14	164.582		165.268	+	Previously annotated	4	3	55	62	Medium
BNLT13	166.007		166.572	-	Short TSS variant	520	137	754	1.411	High
BNLT11	166.007		166.685	-	Previously annotated	22	6	23	51	Medium
BNLT14	166.007		167.065	-	Long TSS variant	2	0	4	6	Low
BNLT10	166.007		167,790	-	Previously annotated	3	0	36	39	Medium
BNLT7	166.007		168.206	-	Previously annotated	35	10	144	189	High
BNLT6	166.007	168,003, 168,081	168.206	-	Previously annotated	10	1	54	65	Medium
