# Supplementary material for: Integrative profiling of Epstein–Barr virus transcriptome using a multiplatform approach
Source: Virol J. 2022 Jan 6;19:7. doi: 10.1186/s12985-021-01734-6 (PMC8740505; doi:10.1186/s12985-021-01734-6)
Supplement: Supplementary file 5 — Additional file 5. The list of the transcripts determined in our study and the comparison of our data with those of published by O’Grady and colleagues. [file 12985_2021_1734_MOESM5_ESM.xlsx]

## Sheet: Compare
Transcripts annotated by O'Grady and in our work
Name	O'grady et al.	Fülöp et al.
BALF2	×	ü
BALF4	×	ü
BALF6	×	ü
BALT10	×	ü
BALT11	×	ü
BALT12	×	ü
BALT13	×	ü
BALT6	ü	ü
BALT7	ü	×
BALT8	ü	ü
BALT9	ü	ü
BART10	ü	×
BART11	ü	×
BART12	ü	ü
BART13	ü	×
BART14	ü	ü
BART15	ü	×
BART16	×	ü
BART17	×	ü
BaRT2	ü	×
BART2	ü	ü
BaRT3	×	ü
BART3	ü	×
BaRT4	×	ü
BaRT5	×	ü
BART4	ü	ü
BART5	ü	ü
BART6	ü	×
BART7	ü	×
BART8	ü	×
BART9	ü	×
BBLF1	×	ü
BBLF4	×	ü
BBLT10	ü	ü
BBLT11	×	ü
BBLT12	×	ü
BBLT5	ü	×
BBLT6	ü	×
BBLT7	ü	×
BBLT8	ü	×
BBLT9	ü	ü
BBRT10	ü	ü
BBRT11	ü	×
BBRT12	ü	ü
BBRT13	ü	×
BBRT14	×	ü
BBRT15	×	ü
BBRT16	×	ü
BBRT17	×	ü
BBRT18	×	ü
BBRT19	×	ü
BBRT20	×	ü
BBRT21	×	ü
BBRT22	×	ü
BBRT23	×	ü
BBRT24	×	ü
BBRT4	ü	ü
BBRT5	ü	×
BBRT6	ü	ü
BBRT7	×	ü
BBRT8	ü	×
BBRT9	ü	ü
BCLF1	×	ü
BCLT2	ü	ü
BCLT3	ü	×
BCLT4	ü	×
BCRF1	×	ü
BcRT2	ü	×
BCRT3	ü	ü
BCRT4	ü	×
BDLT10	ü	ü
BDLT11	ü	×
BDLT12	ü	×
BDLT13	ü	×
BDLT15	ü	×
BDLT16	ü	ü
BDLT17	ü	×
BDLT18	ü	ü
BDLT19	×	ü
BDLT20	×	ü
BDLT21	×	ü
BDLT22	×	ü
BDLT23	×	ü
BDLT24	×	ü
BDLT25	×	ü
BDLT26	×	ü
BDLT27	×	ü
BDLT28	×	ü
BDLT30	×	ü
BDLT31	×	ü
BDLT32	×	ü
BDLT33	×	ü
BDLT34	×	ü
BDLT35	×	ü
BDLT36	×	ü
BDLT37	×	ü
BDLT38	×	ü
BDLT39	×	ü
BDLT40	×	ü
BDLT41	×	ü
BDLT42	×	ü
BDLT43	×	ü
BDLT44	×	ü
BDLT45	×	ü
BDLT5	ü	ü
BDLT6	ü	×
BDLT7	ü	ü
BDLT8	ü	ü
BDLT9	ü	×
BdRT10	×	ü
BdRT11	×	ü
BdRT2	ü	ü
BdRT3	×	ü
BdRT4	×	ü
BdRT5	×	ü
BdRT6	×	ü
BdRT7	×	ü
BdRT8	×	ü
BdRT9	×	ü
Be2LF1	ü	×
BELT1	ü	ü
BELT10	×	ü
BELT2	ü	×
BELT3	ü	ü
BELT4	ü	ü
BELT5	×	ü
BELT6	×	ü
BELT7	×	ü
BELT8	×	ü
BELT9	×	ü
BERT1	ü	ü
BERT2	ü	ü
BERT3	ü	ü
BERT4	ü	×
BFLT10	×	ü
BFLT11	×	ü
BFLT12	×	ü
BFLT13	×	ü
BFLT3	ü	×
BFLT4	ü	×
BFLT5	ü	×
BFLT6	ü	ü
BFLT7	ü	ü
BFLT8	×	ü
BFLT9	×	ü
BFRT10	ü	×
BFRT11	×	ü
BFRT12	×	ü
BFRT13	×	ü
BFRT14	×	ü
BFRT15	×	ü
BFRT16	×	ü
BFRT17	×	ü
BFRT18	×	ü
BFRT19	×	ü
BFRT20	×	ü
BFRT3	×	ü
BFRT4	ü	ü
BFRT5	ü	ü
BFRT6	ü	×
BFRT7	ü	ü
BFRT8	ü	ü
BFRT9	ü	×
BGLT10	ü	×
BGLT11	ü	×
BGLT12	ü	×
BGLT13	ü	×
BGLT14	ü	×
BGLT15	ü	ü
BGLT16	×	ü
BGLT17	×	ü
BGLT18	×	ü
BGLT19	×	ü
BGLT20	×	ü
BGLT21	×	ü
BGLT22	×	ü
BGLT23	×	ü
BGLT24	×	ü
BGLT25	×	ü
BGLT26	×	ü
BGLT27	×	ü
BGLT28	×	ü
BGLT29	×	ü
BGLT30	×	ü
BGLT31	×	ü
BGLT32	×	ü
BGLT33	×	ü
BGLT34	×	ü
BGLT35	×	ü
BGLT36	×	ü
BGLT6	ü	×
BGLT7	ü	×
BGLT8	ü	ü
BGLT9	ü	×
BGRT10	×	ü
BGRT2	ü	ü
BGRT3	ü	ü
BGRT4	ü	ü
BGRT5	ü	ü
BGRT6	ü	ü
BGRT7	ü	×
BGRT8	×	ü
BGRT9	×	ü
BHLF1	×	ü
BHLF2	×	ü
BHLT10	×	ü
BHLT11	×	ü
BHLT12	×	ü
BHLT13	×	ü
BHLT14	×	ü
BHLT15	×	ü
BHLT17	×	ü
BHLT18	×	ü
BHLT19	×	ü
BHLT2	ü	×
BHLT3	ü	×
BHLT4	ü	ü
BHLT5	ü	ü
BHLT6	ü	×
BHLT7	×	ü
BHLT8	×	ü
BHLT9	×	ü
BHRT10	ü	×
BHRT11	ü	×
BHRT12	ü	ü
BHRT13	×	ü
BHRT14	×	ü
BHRT15	×	ü
BHRT16	×	ü
BHRT17	×	ü
BHRT18	×	ü
BHRT19	×	ü
BHRT2	ü	×
BHRT20	×	ü
BHRT21	×	ü
BHRT22	×	ü
BHRT3	ü	ü
BHRT4	ü	ü
BHRT5	ü	ü
BHRT6	ü	ü
BHRT7	ü	ü
BHRT8	ü	ü
BHRT9	ü	ü
BILT10	ü	ü
BILT11	ü	×
BILT12	ü	×
BILT13	ü	×
BILT14	ü	×
BILT15	ü	×
BILT16	ü	×
BILT17	ü	×
BILT18	ü	×
BILT19	ü	×
BILT20	ü	×
BILT21	ü	×
BILT22	ü	ü
BILT23	ü	×
BILT24	ü	ü
BILT25	ü	ü
BILT26	ü	×
BILT27	ü	ü
BILT28	ü	×
BILT29	ü	×
BILT3	ü	ü
BILT30	ü	×
BILT31	ü	×
BILT32	ü	×
BILT33	ü	ü
BILT34	×	ü
BILT35	×	ü
BILT36	×	ü
BILT37	×	ü
BILT38	×	ü
BILT39	×	ü
BILT4	ü	×
BILT40	×	ü
BILT41	×	ü
BILT42	×	ü
BILT43	×	ü
BILT44	×	ü
BILT45	×	ü
BILT46	×	ü
BILT5	ü	ü
BILT6	ü	×
BILT7	ü	ü
BILT8	ü	ü
BILT9	ü	×
BIRT1	ü	×
BIRT10	ü	×
BIRT11	ü	×
BIRT12	ü	×
BIRT13	ü	×
BIRT14	ü	×
BIRT15	ü	×
BIRT16	ü	×
BIRT17	×	ü
BIRT18	×	ü
BIRT19	×	ü
BIRT2	ü	×
BIRT20	×	ü
BIRT21	×	ü
BIRT22	×	ü
BIRT3	ü	×
BIRT4	ü	×
BIRT5	ü	×
BIRT6	ü	×
BIRT7	ü	×
BIRT8	ü	×
BIRT9	ü	×
BKLT1	ü	ü
BKLT2	ü	ü
BKRT10	ü	ü
BKRT11	ü	×
BKRT12	ü	ü
BKRT13	ü	×
BKRT14	ü	×
BKRT15	ü	×
BKRT16	×	ü
BKRT17	×	ü
BKRT18	×	ü
BKRT19	×	ü
BKRT20	×	ü
BKRT21	×	ü
BKRT22	×	ü
BKRT23	×	ü
BKRT24	×	ü
BKRT25	×	ü
BKRT5	ü	×
BKRT6	ü	×
BKRT7	ü	ü
BKRT8	ü	ü
BKRT9	ü	×
BLLF3	×	ü
BLLT10	ü	ü
BLLT11	ü	×
BLLT12	ü	×
BLLT13	ü	×
BLLT14	ü	ü
BLLT15	ü	×
BLLT16	ü	×
BLLT17	ü	ü
BLLT18	ü	×
BLLT19	ü	×
BLLT20	ü	×
BLLT21	ü	×
BLLT22	ü	×
BLLT23	ü	×
BLLT24	×	ü
BLLT25	×	ü
BLLT26	×	ü
BLLT27	×	ü
BLLT28	×	ü
BLLT29	×	ü
BLLT30	×	ü
BLLT31	×	ü
BLLT32	×	ü
BLLT4	ü	×
BLLT5	ü	ü
BLLT6	ü	ü
BLLT7	ü	×
BLLT8	ü	×
BLLT9	ü	×
BLRT3	ü	×
BLRT4	ü	×
BLRT5	ü	×
BLRT6	×	ü
BLRT7	×	ü
BLRT8	×	ü
BLRT9	×	ü
BMRT3	ü	×
BMRT4	ü	ü
BMRT5	×	ü
BMRT6	×	ü
BMRT7	×	ü
BMRT8	×	ü
BMRT9	×	ü
BNLT10	ü	ü
BNLT11	ü	ü
BNLT12	ü	×
BNLT13	×	ü
BNLT14	×	ü
BNLT3	ü	×
BNLT4	ü	×
BNLT5	ü	×
BNLT6	ü	ü
BNLT7	ü	ü
BNLT8	ü	×
BNLT9	ü	×
BNRT1	ü	ü
BNRT10	×	ü
BNRT11	×	ü
BNRT12	×	ü
BNRT2	ü	×
BNRT3	ü	×
BNRT4	ü	ü
BNRT5	ü	×
BNRT6	ü	×
BNRT7	ü	ü
BNRT8	ü	×
BNRT9	ü	×
BORF2	×	ü
BRLF1	×	ü
BRLT10	×	ü
BRLT11	×	ü
BRLT12	×	ü
BRLT2	ü	×
BRLT3	ü	×
BRLT4	ü	×
BRLT5	ü	×
BRLT6	ü	×
BRLT7	ü	×
BRLT8	×	ü
BRLT9	×	ü
BROT3	×	ü
BRRF1	×	ü
BRRT3	ü	ü
BRRT4	ü	×
BRRT5	ü	×
BRRT6	ü	×
BRRT7	×	ü
BRRT8	×	ü
BRRT9	×	ü
BRRT10	×	ü
BSLT10	ü	×
BSLT11	ü	ü
BSLT12	×	ü
BSLT13	×	ü
BSLT18	×	ü
BSLT19	×	ü
BSLT20	×	ü
BSLT21	×	ü
BSLT22	×	ü
BSLT3	ü	ü
BSLT4	ü	ü
BSLT5	ü	×
BSLT6	ü	×
BSLT7	ü	×
BSLT8	ü	×
BSLT9	ü	ü
BSRT2	ü	ü
BSRT3	ü	ü
BSRT4	ü	ü
BSRT5	×	ü
BSRT6	×	ü
BSRT7	×	ü
BTLT1	×	ü
BTRT2	ü	ü
BTRT3	ü	×
BTRT4	×	ü
BVLT2	ü	×
BVLT3	ü	×
BVLT4	×	ü
BVRT3	ü	×
BVRT4	ü	×
BVRT5	ü	×
BVRT6	×	ü
BVRT7	×	ü
BVRT8	×	ü
BVRT9	×	ü
BWRT2	ü	×
BWRT3	ü	×
BWRT4	ü	×
BXLT10	ü	ü
BXLT11	ü	ü
BXLT12	ü	×
BXLT13	ü	ü
BXLT14	×	ü
BXLT15	×	ü
BXLT16	×	ü
BXLT17	×	ü
BXLT3	ü	×
BXLT4	ü	×
BXLT5	ü	×
BXLT6	ü	×
BXLT7	ü	ü
BXLT8	ü	ü
BXLT9	ü	×
BXRT2	ü	ü
BXRT3	ü	ü
BXRT4	×	ü
BYRT1	ü	×
BZLF1	×	ü
BZLT10	ü	ü
BZLT11	ü	×
BZLT12	ü	×
BZLT13	ü	×
BZLT14	ü	×
BZLT15	ü	ü
BZLT16	ü	×
BZLT17	ü	×
BZLT18	ü	×
BZLT19	ü	×
BZLT20	ü	×
BZLT21	ü	×
BZLT22	ü	×
BZLT23	ü	ü
BZLT24	ü	ü
BZLT25	ü	×
BZLT26	ü	×
BZLT27	ü	×
BZLT28	ü	×
BZLT29	ü	ü
BZLT3	ü	×
BZLT30	ü	×
BZLT31	ü	×
BZLT32	ü	×
BZLT33	ü	×
BZLT34	ü	ü
BZLT35	ü	×
BZLT36	ü	×
BZLT37	ü	ü
BZLT38	ü	×
BZLT39	×	ü
BZLT4	ü	ü
BZLT40	×	ü
BZLT41	×	ü
BZLT42	×	ü
BZLT43	×	ü
BZLT44	×	ü
BZLT45	×	ü
BZLT46	×	ü
BZLT47	×	ü
BZLT48	×	ü
BZLT49	×	ü
BZLT5	ü	ü
BZLT50	×	ü
BZLT51	×	ü
BZLT6	ü	×
BZLT7	ü	×
BZLT8	ü	×
BZLT9	ü	ü
LF3	×	ü
RPMS2	×	ü
RPMS3	×	ü
RPMS4	×	ü
RPMS5	×	ü
