# Supplementary material for: Integrative profiling of Epstein–Barr virus transcriptome using a multiplatform approach
Source: Virol J. 2022 Jan 6;19:7. doi: 10.1186/s12985-021-01734-6 (PMC8740505; doi:10.1186/s12985-021-01734-6)
Supplement: Supplementary file 6 — Additional file 6. Putative transcripts of EBV. Unique very long reads were named putative transcripts, because of their uncertain TSS position. Transcript coordinates are according to the genome of strain Akata (NCBI accession: KC207813.1). [file 12985_2021_1734_MOESM6_ESM.xlsx]

## Sheet: Sheet1
Additional file 6: Putative transcripts of EBV
Unique putative transcripts, because of their uncertain TSS position.
Start	Splice junction	Stop	Strand	Type
56	272, 360, 458, 540 788, 872, 951, 1,026, 1,196, 1,280, 1,495, 1,574, 1,682, 5,408	5.682	+	Putative transcript
8.101		10.178	+	Putative transcript
10.026		10.622	-	Putative transcript
22.004		23,541	+	Putative transcript
23.344		23,923	-	Putative transcript
35.308	35,308, 35,409, 41,946, 43,141	43,141	+	Putative transcript
36,670		38,371	-	Putative transcript
37.908	38,306, 38,555	40,397	+	Putative transcript
41.553	41680, 41946	43,152	-	Putative transcript
43.574		46,677	-	Putative transcript
47.629		49,707	-	Putative transcript
49.476		49,707	-	Putative transcript
49.665		55,230	-	Putative transcript
49.858	50,072, 55,092	56,246	+	Putative transcript
61.867		66,440	+	Putative transcript
66.327		69,732	+	Putative transcript
70.262		70,464	-	Putative transcript
70.262	71,650, 71,761	72,915	-	Putative transcript
70.285	71,654, 89,470, 89,712, 90,054, 90,317, 91,322, 92,584, 99,070	99,710	-	Putative transcript
73.272		75,157	-	Putative transcript
76.939	77,594, 78,033, 78,194, 79,168	79,539	-	Putative transcript
76.939	77,594, 78,033, 78,602, 79,168	79,539	-	Putative transcript
76.939	77,594, 79,168, 79,332, 86,716, 86,998, 89,470	89,499	-	Putative transcript
89.497	89,902, 90,054	90,600	-	Putative transcript
89.497		90,776	-	Putative transcript
92.445		95,325	+	Putative transcript
95.285		99,071	+	Putative transcript
99.078		104,007	-	Putative transcript
99.773		104,073	+	Putative transcript
102,180		107,642	+	Putative transcript
103,929	104,653, 104,782	105,974	-	Putative transcript
103,929	104,653, 104,782	106,310	-	Putative transcript
103,929		106,310	-	Putative transcript
103,929	104,653, 104,782, 105,908, 119,179	120,585	-	Putative transcript
103,940		105,974	-	Putative transcript
103,940		106,310	-	Putative transcript
108,199	108,787, 109,453, 109,792, 116,478	117,632	+	Putative transcript
117,604		117,681	-	Putative transcript
117,604		117,791	-	Putative transcript
117,604		119,059	-	Putative transcript
119,561	120,321, 123,580, 123,705, 124,503	128,257	+	Putative transcript
120,554		120,850	-	Putative transcript
120,554		121,727	-	Putative transcript
127,347	127,659, 130,789, 130,999, 132,054, 132206, 133,428	134,452	+	Putative transcript
131,881		137,008	+	Putative transcript
136,776		137,010	-	Putative transcript
136,810		137,010	-	Putative transcript
148,552		149,666	-	Putative transcript
148,552	148,852, 149,096	149,927	-	Putative transcript
148,552		155,958	-	Putative transcript
160,075		164,493	-	Putative transcript
166,001		168,820	-	Putative transcript
