# Supplementary material for: Integrative profiling of Epstein–Barr virus transcriptome using a multiplatform approach
Source: Virol J. 2022 Jan 6;19:7. doi: 10.1186/s12985-021-01734-6 (PMC8740505; doi:10.1186/s12985-021-01734-6)
Supplement: Supplementary file 7 — Additional file 7. The introns of EBV. The introns were detected using the LoRTIA software. Read counts per sample are shown. Splice junction coordinates are according to the genome of strain Akata (NCBI accession: KC207813.1). [file 12985_2021_1734_MOESM7_ESM.xlsx]

## Sheet: Munka1
Additional file 6: The introns of EBV
The introns were detected using the LoRTIA software
start	end	strand	junction	EBV_Akata_4h_bc39	EBV_Akata_10m_bc37	EBV_Akata_90m_bc38	EBV_Akata_8h_bc40	EBV_Akata_12h_bc41	EBV_Akata_24h_bc42	EBV_Akata_48h_bc43	EBV_Akata_72h_bc44	EBV_Akata_lat_bc45	EBV_Akata_rand_bc56_bc47	EBV_Akata_10m_cDNA_bc22	EBV_Akata_90m_cDNA_bc21	EBV_Akata_4h_dCDNA_bc20	EBV_Akata_8h_cDNA_bc19	EBV_Akata_12h_dCDNA_bc18	EBV_Akata_24h_dCDNA_bc17	EBV_Akata_48h_dCDNA_bc16	EBV_Akata_72h_cDNA_bc24	EBV_Akata_lat_cDNA_bc23	SRR3233890_subreads	SRR3233891_subreads	SRR3233892_subreads	SRR3233893_subreads	SRR3233894_subreads	SRR3233895_subreads	SRR3233896_subreads	SRR3233897_subreads	illumina
273	359	+	GT/AG	0	0	0	0	0	2	0	0	0	0	0	0	0	0	0	0	0	0	0	0	0	0	0	3	3	0	2	1
273	1.025	+	GT/AG	0	0	0	0	0	2	3	0	0	0	0	0	0	0	0	0	0	0	0	0	0	0	0	2	0	2	2	1
459	539	+	GT/AG	0	0	0	0	0	0	0	2	0	0	0	0	0	0	0	0	0	0	0	0	0	0	0	2	3	0	0	1
459	1.025	+	GT/AG	0	0	0	0	0	0	0	0	0	0	0	0	0	0	0	0	0	0	0	0	0	0	0	3	3	2	0	1
789	870	+	GT/AG	0	0	0	0	0	0	2	2	0	0	0	0	0	0	0	0	0	0	0	0	0	0	0	3	3	0	0	1
952	1.025	+	GT/AG	0	0	0	0	0	2	3	2	0	0	0	0	0	0	0	0	0	0	0	3	0	0	2	3	4	0	0	1
952	1.279	+	GT/AG	0	0	0	0	0	0	0	0	0	0	0	0	0	0	0	0	0	0	0	0	0	2	0	0	0	0	0	1
1,197	1.279	+	GT/AG	2	0	0	0	0	7	12	4	0	0	0	0	0	0	0	0	0	0	0	4	0	0	2	7	6	3	5	1
1,496	1.573	+	GT/AG	2	0	0	0	0	4	10	4	0	0	0	0	0	0	0	0	0	0	0	3	0	3	2	7	5	4	3	1
1,496	5.407	+	GT/AG	0	0	0	0	0	0	2	0	0	0	0	0	0	0	0	0	0	0	0	0	0	0	0	3	0	0	0	1
1,683	5.407	+	GT/AG	2	0	0	9	0	14	10	4	0	0	0	0	0	0	0	0	0	0	0	3	0	2	2	7	8	8	5	1
1,683	3.269	+	GT/AG	0	0	0	0	0	0	7	2	0	0	0	0	0	0	0	0	0	0	0	0	0	0	0	2	0	2	0	1
1,799	3.269	+	GT/AG	0	0	0	0	0	2	0	0	0	0	0	0	0	0	0	0	0	0	0	0	0	0	2	0	0	0	2	1
1,799	5.407	+	GT/AG	0	0	0	0	0	9	3	0	0	0	0	0	0	0	0	0	0	0	0	0	0	3	0	0	0	0	0	1
2,896	5.407	+	GT/AG	0	0	0	0	0	0	0	0	0	0	0	0	0	0	0	0	0	0	0	0	0	0	0	2	0	0	0	1
3,503	5.407	+	GT/AG	0	0	0	0	0	0	3	0	0	0	0	0	0	0	0	0	0	0	0	0	0	0	0	2	0	0	0	1
3,843	5.407	+	GT/AG	0	0	0	0	0	3	3	0	0	0	0	0	0	0	0	0	0	0	0	0	3	2	3	3	0	8	6	1
4,223	5.407	+	GT/AG	0	0	0	0	0	3	0	0	0	0	0	0	0	0	0	0	0	0	0	0	0	0	3	0	2	7	11	1
4,952	5.407	+	GT/AG	0	0	0	0	0	0	0	0	0	0	0	0	0	0	0	0	0	0	0	0	0	0	0	0	0	0	2	1
20,663	23.669	+	GT/AG	0	0	0	0	0	0	0	0	0	0	0	0	0	0	0	0	0	0	0	0	0	0	0	0	0	2	0	1
23,736	26.742	+	GT/AG	0	0	0	0	0	0	0	0	0	0	0	0	0	0	0	0	0	0	0	0	0	0	2	0	0	3	0	1
26,809	29.815	+	GT/AG	0	0	0	0	0	0	0	0	0	0	0	0	0	0	0	0	0	0	0	0	0	0	2	0	2	5	0	1
29,882	32.888	+	GT/AG	0	0	0	0	0	0	2	0	0	0	0	0	0	0	0	0	0	0	0	0	0	0	3	2	2	5	0	1
32,955	41.945	+	GT/AG	0	0	0	0	0	3	4	0	0	0	0	0	0	0	0	3	0	0	0	0	2	2	4	4	2	5	2	1
35,410	41.945	+	GT/AG	0	0	0	0	0	2	0	0	0	0	0	0	0	0	0	0	0	0	0	0	0	0	0	0	0	0	0	1
35,616	41.945	+	GT/AG	0	0	0	0	0	2	0	0	0	0	0	0	0	0	0	0	0	0	0	0	0	0	0	0	0	0	0	1
38,197	38.321	+	GT/AG	0	0	0	0	0	0	0	0	0	0	0	0	2	0	2	5	0	0	0	3	0	0	0	0	0	0	0	0
38,197	38.446	+	GT/AG	0	0	0	0	0	0	0	0	0	0	0	0	0	0	11	5	5	0	0	2	0	0	0	0	0	0	0	0
38,197	39.696	+	GT/AG	0	0	0	0	0	0	0	0	0	0	0	0	0	0	0	0	0	0	0	0	0	4	4	0	0	2	7	1
40,094	89.469	-	GT/AG	0	0	0	0	0	2	0	0	0	0	0	0	0	0	0	0	0	0	0	0	0	0	0	0	0	0	0	1
40,289	142.854	-	GT/AG	0	0	0	0	0	0	0	0	0	0	0	0	0	0	0	0	0	0	0	0	0	0	0	0	0	0	2	1
40,713	41.945	+	GT/AG	0	0	0	0	0	4	4	0	0	0	0	0	0	0	0	0	0	0	0	2	2	3	5	3	5	4	4	1
40,713	213.268	+	GT/AG	0	0	0	0	0	0	0	0	0	0	0	0	0	0	0	0	0	0	0	0	0	0	0	0	0	0	2	1
41,507	41.945	+	GT/AG	4	3	14	122	3	145	48	21	0	5	0	0	8	22	22	18	9	6	0	22	18	16	20	21	13	13	9	1
41,528	41.945	+	GT/AG	0	0	0	0	0	2	0	0	0	0	0	0	0	0	0	0	0	0	0	0	0	0	0	0	0	0	0	1
41,587	41.945	+	GT/AG	0	0	4	0	0	5	0	0	0	0	0	0	0	0	0	0	0	0	0	0	0	0	0	0	0	0	0	1
41,595	41.945	+	GT/AG	0	0	2	5	0	23	12	5	0	0	0	0	0	0	0	0	0	0	0	0	0	0	0	0	0	0	0	1
41,606	41.945	+	GT/AG	0	0	4	10	0	51	23	8	0	0	0	0	0	0	0	0	0	0	0	0	0	0	2	2	0	0	0	1
41,690	41.945	+	GT/AG	7	14	76	163	23	596	138	50	2	9	0	0	0	0	7	5	2	0	0	2	3	3	2	7	3	2	4	1
50,073	55.091	+	GT/AG	0	0	0	2	0	0	0	2	0	0	0	0	0	0	3	3	0	0	0	0	2	0	2	3	0	0	2	1
55,264	79.617	+	GT/AG	0	0	0	0	0	2	0	0	0	0	0	0	0	0	0	0	0	0	0	0	0	0	0	0	0	0	0	1
65,269	236,590	-	GT/AG	0	0	0	0	0	0	0	0	0	0	0	0	0	0	0	0	0	0	0	0	0	0	0	0	0	2	2	1
65,462	236,783	-	GT/AG	0	0	0	0	0	0	0	0	0	0	0	0	0	0	0	0	0	0	0	0	0	0	0	2	0	0	4	1
71,653	71,760	-	GT/AG	2	0	2	10	0	15	6	6	0	0	0	0	2	2	0	0	0	0	0	0	0	0	2	0	0	0	0	1
71,655	71,760	-	GT/AG	8	0	6	74	0	50	42	20	0	0	3	0	8	11	16	7	10	2	0	23	21	21	17	26	37	49	48	1
71,655	79,167	-	GT/AG	0	0	2	2	0	18	7	11	0	0	0	0	0	0	0	0	0	0	0	2	0	0	0	0	6	0	0	1
71,655	89,469	-	GT/AG	0	0	0	0	0	3	2	2	0	0	0	0	0	0	0	0	0	0	0	0	3	3	2	5	0	0	0	1
71,655	89,262	-	GT/AG	0	0	0	0	0	2	0	0	0	0	0	0	0	0	0	0	0	0	0	2	3	0	3	2	3	3	0	1
71,655	89,220	-	GT/AG	0	0	0	0	0	0	0	0	0	0	0	0	0	0	0	0	0	0	0	0	2	0	0	0	0	0	0	1
76,728	79,617	+	GT/AG	0	0	0	0	0	2	0	0	0	0	0	0	0	0	0	0	0	0	0	0	0	0	0	0	0	0	0	1
77,361	79,167	-	GT/AG	0	0	0	2	0	4	11	4	0	0	0	0	0	0	0	0	3	2	0	0	0	0	0	0	0	0	0	1
77,361	78,032	-	GT/AG	0	0	0	0	0	2	0	0	0	0	0	0	0	0	0	0	0	0	0	0	0	0	0	0	0	0	0	1
77,361	248,659	-	GT/AG	0	0	0	0	0	0	0	0	0	0	0	0	0	0	0	0	0	0	0	0	0	0	0	0	0	2	0	1
77,407	79,167	-	GT/AG	0	0	2	0	0	7	2	0	0	0	0	0	0	0	0	0	2	0	0	0	0	0	0	0	0	0	0	1
77,575	79,167	-	GT/AG	0	0	0	0	0	2	0	0	0	0	0	0	0	0	0	0	0	0	0	0	0	0	0	0	0	0	0	1
77,595	78,032	-	GT/AG	4	0	7	8	3	167	150	119	0	0	3	0	0	6	18	37	31	13	0	62	53	54	55	152	137	142	152	1
77,595	79,167	-	GT/AG	4	5	18	21	3	159	220	36	0	0	3	5	6	4	5	26	33	23	0	25	28	24	22	10	11	51	32	1
77,595	89,262	-	GT/AG	0	0	0	2	0	18	3	0	0	0	0	0	0	0	0	2	3	2	0	4	4	5	10	0	3	9	14	1
77,595	89,469	-	GT/AG	0	0	0	0	0	11	9	0	0	0	0	0	0	0	0	0	6	3	0	2	5	4	2	0	0	3	5	1
77,595	89,220	-	GT/AG	0	0	0	0	0	4	0	0	0	0	0	0	0	0	0	0	0	0	0	0	3	0	0	0	0	3	0	1
77,595	83,288	-	GT/AG	0	0	0	0	0	2	0	0	0	0	0	0	0	0	0	0	0	0	0	0	0	0	0	0	0	0	0	1
77,595	78,757	-	GT/AG	0	0	0	0	0	0	2	0	0	0	0	0	0	0	0	0	0	0	0	0	0	0	0	0	0	0	0	1
77,595	249,355	-	GT/AG	0	0	0	0	0	0	0	0	0	0	0	0	0	0	0	0	0	0	0	4	2	0	2	3	2	2	6	1
77,858	77,920	+	GT/AG	0	0	0	0	0	0	0	0	0	0	0	0	0	0	0	0	0	0	0	0	0	0	0	0	0	6	3	1
78,005	249,222	+	GT/AG	0	0	0	0	0	0	0	0	0	0	0	0	0	0	0	0	0	0	0	0	0	0	0	0	0	2	0	1
78,195	79,167	-	GT/AG	0	0	0	0	0	0	2	0	0	0	0	0	0	0	0	0	0	0	0	0	0	0	0	0	0	0	0	1
78,603	79,167	-	GT/AG	0	0	0	0	0	0	0	2	0	0	0	0	0	0	0	0	0	0	0	0	0	0	0	0	0	0	0	1
78,661	89,262	-	GT/AG	0	0	0	0	0	0	0	0	0	0	0	0	0	0	0	0	0	0	0	0	0	0	0	2	0	0	0	1
78,679	250,000	+	GT/AG	0	0	0	0	0	0	0	0	0	0	0	0	0	0	0	0	0	0	0	0	0	0	0	0	0	3	0	1
78,759	250,080	-	GT/AG	0	0	0	0	0	0	0	0	0	0	0	0	0	0	0	0	0	0	0	0	0	0	0	2	0	0	3	1
78,829	80,483	+	GT/AG	0	0	0	0	0	0	0	0	0	0	0	0	0	0	0	0	0	0	0	0	0	0	0	0	0	2	0	1
78,944	250,265	-	GT/AG	0	0	0	0	0	0	0	0	0	0	0	0	0	0	0	0	0	0	0	0	2	0	0	0	0	4	6	1
79,333	89,469	-	GT/AG	0	0	0	0	0	2	0	0	0	0	0	0	0	0	0	0	0	0	0	0	0	0	0	0	0	2	0	1
79,962	80,551	+	GT/AG	0	0	0	0	0	0	0	0	0	0	0	0	0	0	0	0	0	0	0	0	0	0	0	0	0	0	2	1
84,446	89,262	-	GT/AG	0	0	0	0	0	3	0	0	0	0	0	0	0	0	0	0	0	0	0	0	0	0	0	2	2	0	0	1
86,999	89,262	-	GT/AG	0	0	0	0	0	10	4	0	0	0	0	0	0	0	0	0	4	0	0	0	0	0	0	0	0	0	2	1
86,999	89,220	-	GT/AG	0	0	0	0	0	9	0	0	0	0	0	0	0	0	0	0	0	0	0	0	0	0	0	0	0	0	0	1
86,999	89,469	-	GT/AG	0	0	0	0	0	0	0	0	0	0	0	0	0	0	0	0	0	2	0	0	0	0	0	0	0	0	0	1
89,713	89,793	-	GT/AG	7	0	0	11	0	4	3	0	0	0	0	0	0	2	0	0	0	0	0	0	2	0	4	0	0	4	0	0
89,713	89,797	-	GT/AG	24	2	3	85	2	58	21	6	0	0	0	2	32	24	17	12	6	3	0	11	12	15	10	3	7	15	11	1
89,713	89,802	-	GT/AG	2	0	0	5	0	8	0	0	0	0	0	0	0	0	0	0	0	0	0	2	0	0	5	0	0	0	0	1
89,713	90,053	-	GT/AG	0	0	3	7	0	56	22	7	0	0	0	0	0	0	3	18	6	0	0	14	14	17	15	5	8	23	26	1
89,903	90,053	-	GT/AG	34	0	4	101	3	70	23	8	0	0	0	0	31	22	18	14	6	3	0	17	15	15	18	3	7	22	13	1
90,353	92,324	-	GT/AG	0	0	0	0	0	2	2	0	0	0	0	0	0	0	0	0	2	0	0	0	0	0	2	2	2	4	2	1
90,353	91,321	-	GT/AG	0	0	0	0	0	0	2	0	0	0	0	0	0	0	0	0	0	0	0	0	0	0	0	0	0	0	0	1
90,353	112,974	-	GT/AG	0	0	0	0	0	0	2	0	0	0	0	0	0	0	0	0	0	0	0	0	0	0	0	0	0	0	0	1
90,353	93,524	-	GT/AG	0	0	0	0	0	0	0	0	0	0	0	0	0	0	0	0	0	0	0	2	0	0	0	0	0	0	2	1
92,585	93,524	-	GT/AG	15	0	3	34	0	28	4	5	0	0	0	0	3	0	0	3	0	0	0	3	0	0	0	0	3	4	7	1
92,585	95,069	-	GT/AG	0	0	0	0	0	2	0	0	0	0	0	0	0	0	0	0	0	0	0	0	0	0	0	0	0	0	0	1
92,585	97,371	-	GT/AG	0	0	0	0	0	0	0	0	0	0	0	0	0	0	0	0	0	0	0	0	0	0	0	0	0	2	0	1
94,008	94,379	+	GT/AG	0	0	0	0	0	0	0	0	0	0	0	0	0	0	0	0	0	0	0	4	0	3	0	0	0	3	3	1
94,780	94,887	-	GT/AG	0	0	0	0	0	0	0	0	0	0	0	0	0	0	0	0	0	0	0	0	0	0	0	0	2	2	0	1
98,350	98,441	+	GT/AG	0	0	0	0	0	0	0	0	0	0	0	0	0	0	0	0	0	0	0	2	0	0	0	0	0	0	0	1
98,861	270,135	-	GT/AG	0	0	0	0	0	0	0	0	0	0	0	0	0	0	0	0	0	0	0	2	0	0	0	0	0	0	0	1
104,654	104,781	-	GT/AG	8	0	4	86	3	62	23	12	0	3	0	0	5	25	9	8	6	0	0	19	14	19	13	56	44	22	25	1
104,654	276,104	-	GT/AG	0	0	0	0	0	0	0	0	0	0	0	0	0	0	0	0	0	0	0	0	0	0	0	2	0	0	0	1
104,658	104,790	+	GT/AG	0	0	0	9	0	5	0	0	0	0	0	0	0	2	0	0	0	0	0	0	0	0	0	0	0	0	0	0
105,909	119,178	-	GT/AG	0	0	0	0	0	2	0	0	0	0	0	0	0	0	0	0	0	0	0	0	0	0	0	0	0	0	0	1
108,788	116,477	+	GT/AG	0	0	2	0	0	6	6	0	0	0	0	0	0	0	0	0	0	0	0	0	0	0	0	3	3	0	0	1
108,788	112,774	+	GT/AG	0	0	0	2	0	5	7	0	0	0	0	0	0	0	0	0	0	0	0	0	0	0	0	4	3	3	2	1
108,788	109,452	+	GT/AG	0	0	0	0	0	14	4	5	0	2	0	0	0	0	0	0	0	0	0	0	0	0	0	3	0	3	5	1
109,793	112,489	+	GT/AG	0	0	2	0	0	3	0	0	0	0	0	0	0	0	0	0	0	0	0	0	0	0	0	0	0	0	0	1
109,793	111,810	+	GT/AG	0	0	0	0	0	3	0	0	0	0	0	0	0	0	0	0	0	0	0	0	0	0	0	0	0	0	0	1
109,793	116,477	+	GT/AG	0	0	0	0	0	0	0	0	0	0	0	0	0	0	0	0	0	0	0	2	0	0	0	2	0	0	2	1
109,793	112,774	+	GT/AG	0	0	0	0	0	0	0	0	0	0	0	0	0	0	0	0	0	0	0	0	0	0	0	0	0	2	2	1
109,860	112,974	-	GT/AG	0	0	0	0	0	0	2	0	0	0	0	0	0	0	0	0	0	0	0	0	0	2	0	3	2	0	0	1
109,860	119,178	-	GT/AG	0	0	0	0	0	0	3	0	0	0	0	0	0	0	0	0	0	0	0	0	0	0	0	0	0	0	0	1
112,870	284,191	+	GT/AG	0	0	0	0	0	0	0	0	0	0	0	0	0	0	0	0	0	0	0	0	0	0	0	2	0	2	0	1
113,140	116,477	+	GT/AG	0	0	5	7	0	41	22	12	0	0	0	0	0	0	0	0	2	0	0	11	10	6	7	27	28	50	63	1
113,803	285,126	-	GT/AG	0	0	0	0	0	0	0	0	0	0	0	0	0	0	0	0	0	0	0	0	0	0	0	0	2	0	0	1
114,172	116,477	+	GT/AG	0	0	0	0	0	2	0	0	0	0	0	0	0	0	0	0	0	0	0	0	0	0	0	0	0	0	0	1
115,290	116,477	+	GT/AG	0	0	0	0	0	0	0	0	0	0	0	0	0	0	0	0	0	0	0	0	0	2	0	0	0	0	4	1
115,928	116,477	+	GT/AG	0	0	0	0	0	3	2	0	0	0	0	0	0	0	0	0	0	0	0	0	0	0	0	0	0	0	0	1
116,061	116,477	+	GT/AG	0	0	0	0	0	0	2	0	0	0	0	0	0	0	0	0	0	0	0	0	0	2	4	0	0	0	0	1
116,176	116,477	+	GT/AG	0	0	0	0	0	10	5	0	0	0	0	0	0	0	0	0	0	0	0	8	5	8	8	9	11	8	3	1
116,401	116,477	+	GT/AG	0	0	0	0	0	5	3	2	0	0	0	0	0	0	0	0	0	2	0	0	0	0	0	0	0	0	0	1
116,676	123,580	+	GT/AG	0	0	0	0	0	0	3	0	0	0	0	0	0	0	0	0	0	0	0	0	0	0	0	0	0	0	0	1
117,723	119,178	-	GT/AG	0	0	0	2	0	3	9	5	0	0	0	3	0	0	0	2	3	3	0	0	0	0	0	0	0	0	0	1
117,878	119,008	+	GT/AG	0	0	0	0	0	3	2	0	0	0	0	0	0	0	0	0	2	0	0	0	0	0	2	0	0	0	0	0
117,878	289,199	+	GT/AG	0	0	0	0	0	0	0	0	0	0	0	0	0	0	0	0	0	0	0	0	0	2	0	0	0	0	0	1
118,559	119,178	-	GT/AG	0	0	0	0	0	0	2	0	0	0	0	0	0	0	0	0	0	0	0	0	0	0	0	0	0	0	0	1
123,706	130,788	+	GT/AG	0	0	0	0	0	0	2	0	0	0	0	0	0	0	0	0	0	0	0	0	0	0	0	0	0	0	0	1
123,706	124,502	+	GT/AG	0	0	0	0	0	0	0	0	0	0	0	0	0	0	0	3	0	0	0	0	0	0	0	0	0	0	0	1
124,738	130,788	+	GT/AG	0	0	0	0	0	0	0	0	0	0	0	0	0	0	0	0	0	0	0	0	0	0	0	0	0	2	0	1
128,532	130,335	-	GT/AG	0	0	2	0	0	4	0	0	0	0	0	0	0	0	0	0	0	0	0	0	0	0	0	0	0	0	0	1
128,532	299,853	-	GT/AG	0	0	0	0	0	0	0	0	0	0	0	0	0	0	0	0	0	0	0	0	0	0	0	0	2	0	0	1
128,532	129,398	-	GT/AG	0	0	0	0	0	0	0	0	0	0	0	0	0	0	0	0	0	0	0	0	0	0	0	0	0	2	0	1
129,399	130,335	-	GT/AG	0	0	0	0	0	0	0	2	0	0	0	0	0	0	0	0	0	0	0	0	0	0	0	0	0	0	0	1
129,558	130,335	-	GT/AG	0	0	4	2	0	14	22	20	0	0	0	0	0	0	0	2	7	2	0	14	11	9	16	21	19	17	8	1
129,558	130,656	-	GT/AG	0	0	0	0	0	7	5	5	0	0	0	0	0	0	0	0	0	2	0	0	2	0	0	0	4	4	4	1
129,558	301,658	-	GT/AG	0	0	0	0	0	0	0	0	0	0	0	0	0	0	0	0	0	0	0	0	0	0	0	5	0	3	0	1
129,564	130,344	+	GT/AG	0	0	0	0	0	0	2	0	0	0	0	0	0	0	0	0	0	0	0	0	0	2	0	0	0	0	0	0
129,569	130,344	+	GT/AG	0	0	0	0	0	2	0	0	0	0	0	0	0	0	0	0	0	0	0	0	0	0	0	2	2	0	0	0
130,845	131,495	-	GT/AG	0	0	0	0	0	3	0	0	0	0	0	0	0	0	0	0	0	0	0	0	0	0	0	0	0	0	0	1
130,845	137,032	-	GT/AG	0	0	0	0	0	5	3	4	0	0	0	0	0	0	0	0	0	0	0	0	0	0	0	0	0	0	0	1
131,000	132,053	+	GT/AG	0	0	0	0	0	0	5	0	0	0	0	0	0	0	0	0	0	0	0	0	0	0	0	0	0	2	0	1
131,744	132,053	+	GT/AG	0	0	0	0	0	0	0	0	0	0	0	0	0	0	0	0	0	0	0	0	0	0	0	0	0	0	5	1
136,548	307,869	-	GT/AG	0	0	0	0	0	0	0	0	0	0	0	0	0	0	0	0	0	0	0	0	0	0	0	0	0	0	2	1
137,049	137,098	+	GT/AG	0	0	0	6	0	61	9	0	0	0	0	0	0	0	0	7	3	0	0	2	3	3	4	0	0	4	2	0
137,341	308,662	-	GT/AG	0	0	0	0	0	0	0	0	0	0	0	0	0	0	0	0	0	0	0	0	0	3	0	0	0	0	2	1
137,392	308,713	+	GT/AG	0	0	0	0	0	0	0	0	0	0	0	0	0	0	0	0	0	0	0	0	0	0	0	0	0	0	2	1
138,032	145,775	+	GT/AG	19	11	43	61	4	127	67	29	9	0	0	0	0	0	0	0	0	0	0	0	0	0	0	0	0	0	0	1
138,032	149,125	+	GT/AG	3	0	7	12	0	20	19	4	2	0	0	0	0	0	0	0	0	0	0	0	0	0	0	0	0	0	0	1
138,032	138,992	+	GT/AG	0	0	2	4	0	4	0	0	0	0	0	0	0	0	0	0	0	0	0	0	0	0	0	0	0	0	0	1
138,032	140,103	+	GT/AG	0	0	0	3	0	2	3	0	0	0	0	0	0	0	0	0	0	0	0	0	0	0	0	0	0	0	0	1
139,099	145,775	+	GT/AG	0	0	2	4	0	3	0	0	0	0	0	0	0	0	0	0	0	0	0	0	0	0	0	0	0	0	0	1
140,238	145,775	+	GT/AG	0	0	0	3	0	2	3	0	0	0	0	0	0	0	0	0	0	0	0	0	0	0	0	0	0	0	0	1
142,859	311,634	+	GT/AG	0	0	0	0	0	0	0	0	0	0	0	2	6	6	19	6	17	2	0	0	0	0	2	0	0	0	0	0
142,859	311,627	+	GT/AG	0	0	0	0	0	0	0	0	0	0	0	0	2	0	3	4	8	0	0	0	2	0	0	0	0	0	0	0
143,280	213,268	+	GT/AG	0	0	0	0	0	5	3	0	0	0	0	0	0	0	0	0	0	0	0	0	0	3	5	2	4	4	0	1
144,156	145,775	+	GT/AG	0	0	0	0	0	0	0	0	0	0	0	0	0	0	0	0	0	0	0	0	0	0	0	0	2	0	0	1
144,336	145,775	+	GT/AG	0	0	0	0	0	0	2	0	0	0	0	0	0	0	0	0	0	0	0	0	0	0	0	2	0	0	0	1
144,730	145,775	+	GT/AG	0	0	0	0	0	0	0	0	0	0	0	0	0	0	0	0	0	0	0	0	0	0	0	3	5	0	2	1
145,878	149,125	+	GT/AG	22	13	48	67	5	135	74	37	9	0	0	0	0	0	0	0	0	0	0	2	0	0	4	10	6	2	3	1
148,853	149,095	-	GT/AG	0	0	0	0	0	2	0	0	0	0	0	0	0	0	0	0	0	0	0	0	2	0	0	0	0	0	0	1
149,258	149,467	+	GT/AG	11	7	18	29	3	45	20	10	2	0	0	0	0	0	0	0	0	0	0	2	0	2	5	13	8	3	6	1
149,258	149,781	+	GT/AG	0	0	0	0	0	0	2	0	0	0	0	0	0	0	0	0	0	0	0	0	0	0	0	0	0	0	0	1
149,623	149,781	+	GT/AG	25	10	51	73	5	140	87	39	10	0	0	0	0	0	0	2	0	0	0	0	0	2	4	11	5	3	2	1
149,894	154,808	+	GT/AG	25	8	48	74	5	141	84	40	9	0	0	0	0	0	0	2	0	0	0	2	2	2	3	10	6	3	3	1
149,894	158,166	+	GT/AG	0	0	0	2	0	0	0	0	0	0	0	0	0	0	0	0	0	0	0	0	0	0	0	0	2	0	0	1
149,894	159,322	+	GT/AG	0	0	0	0	0	0	2	0	0	0	0	0	0	0	0	0	0	0	0	0	0	0	2	2	0	0	2	1
149,894	165,604	+	GT/AG	0	0	0	0	0	0	0	0	0	0	0	0	0	0	0	0	0	0	0	0	0	0	0	0	0	0	2	1
151,761	154,808	+	GT/AG	0	0	0	0	0	3	0	0	0	0	0	0	0	0	0	0	0	0	0	0	0	0	3	0	0	0	3	1
151,761	156,068	+	GT/AG	0	0	0	0	0	3	0	0	0	0	0	0	0	0	0	0	0	0	0	0	0	0	0	0	0	0	0	1
151,761	159,322	+	GT/AG	0	0	0	0	0	0	0	0	0	0	0	0	0	0	0	0	0	0	0	0	0	0	0	0	0	2	0	1
153,071	159,322	+	GT/AG	0	0	0	2	0	0	0	0	0	0	0	0	0	0	0	0	0	0	0	0	0	0	0	0	0	0	0	1
153,071	158,166	+	GT/AG	0	0	0	0	0	2	0	0	0	0	0	0	0	0	0	0	0	0	0	0	0	0	0	0	0	0	0	1
153,071	154,808	+	GT/AG	0	0	0	0	0	0	0	0	0	0	0	0	0	0	0	0	0	0	0	3	0	0	0	3	3	0	2	1
154,724	154,808	+	GT/AG	0	0	0	0	0	0	0	0	0	0	0	0	0	0	0	0	0	0	0	0	0	0	0	2	0	0	0	1
154,892	156,068	+	GT/AG	2	0	7	12	0	8	7	4	0	0	0	0	0	0	0	0	0	0	0	5	0	0	3	12	8	3	3	1
154,892	156,186	+	GT/AG	0	0	0	0	0	3	0	0	0	0	0	0	0	0	0	0	0	0	0	0	0	0	0	0	0	0	0	1
154,892	159,322	+	GT/AG	0	0	0	0	0	2	0	0	0	0	0	0	0	0	0	0	0	0	0	0	0	0	0	0	0	0	0	1
154,892	155,862	+	GT/AG	0	0	0	0	0	0	0	0	0	0	0	0	0	0	0	0	0	0	0	0	0	0	0	2	0	0	2	1
155,091	155,173	+	GT/AG	0	2	3	3	0	8	6	2	0	0	0	0	0	0	0	0	0	0	0	0	0	0	0	0	0	0	0	1
155,091	156,068	+	GT/AG	0	0	3	2	0	2	0	3	0	0	0	0	0	0	0	0	0	0	0	0	0	0	0	3	0	0	0	1
155,091	155,862	+	GT/AG	0	0	0	0	0	0	0	0	0	0	0	0	0	0	0	0	0	0	0	0	0	0	0	2	0	0	0	1
155,381	156,068	+	GT/AG	0	0	0	0	0	3	0	0	0	0	0	0	0	0	0	0	0	0	0	0	0	0	0	0	0	0	0	1
155,756	156,068	+	GT/AG	0	0	2	2	0	0	2	0	0	0	0	0	0	0	0	0	0	0	0	2	0	0	0	0	0	0	0	1
155,756	155,862	+	GT/AG	0	0	0	0	0	2	0	0	0	0	0	0	0	0	0	0	0	0	0	0	0	0	0	0	0	0	0	1
156,280	156,387	+	GT/AG	23	11	28	61	4	132	76	39	6	0	0	0	0	0	0	0	0	0	0	14	9	7	8	18	14	18	19	1
156,280	159,322	+	GT/AG	0	0	0	0	0	4	0	0	0	0	0	0	0	0	0	0	0	0	0	0	0	0	0	0	2	0	0	1
156,280	158,166	+	GT/AG	0	0	0	0	0	0	0	0	0	0	0	0	0	0	0	0	0	0	0	4	0	0	2	3	0	0	0	1
156,284	156,387	+	GT/AG	4	0	3	14	0	21	11	8	2	0	0	0	0	0	0	0	0	0	0	0	0	2	0	4	0	2	3	0
156,471	158,166	+	GT/AG	26	10	34	72	6	151	88	44	8	0	0	0	0	0	2	0	2	0	0	17	11	12	8	23	15	22	23	1
156,471	159,322	+	GT/AG	0	0	0	0	0	0	0	0	0	0	0	0	0	0	0	0	0	0	0	0	0	0	0	0	0	2	0	1
156,914	158,166	+	GT/AG	0	0	0	0	0	0	0	0	0	0	0	0	0	0	0	0	0	0	0	0	0	2	0	0	0	0	0	1
157,461	158,166	+	GT/AG	0	0	0	0	0	0	2	0	0	0	0	0	0	0	0	0	0	0	0	0	0	0	0	0	0	0	0	1
157,502	157,678	+	GT/AG	0	0	0	0	0	0	0	0	0	0	0	0	0	0	0	0	0	0	0	0	0	0	0	0	0	2	0	1
157,561	157,702	+	GT/AG	0	0	0	0	0	0	0	0	0	0	0	0	0	0	0	0	0	0	0	0	0	0	0	0	0	0	2	1
157,777	158,166	+	GT/AG	0	0	0	0	0	2	0	0	0	0	0	0	0	0	0	0	0	0	0	0	0	0	0	0	0	0	0	1
158,294	159,322	+	GT/AG	3	2	3	8	0	11	5	0	0	0	0	0	0	0	2	0	0	0	0	17	7	12	5	17	13	22	21	1
158,426	159,322	+	GT/AG	0	0	0	2	0	10	4	0	0	0	0	0	0	0	0	0	0	0	0	7	4	5	5	12	7	5	9	1
158,918	159,322	+	GT/AG	0	0	0	0	0	3	0	0	0	0	0	0	0	0	0	0	0	0	0	0	0	0	0	0	0	0	0	1
159,152	159,322	+	GT/AG	0	0	0	3	0	4	4	6	0	0	0	0	0	0	0	0	0	0	0	0	0	0	2	0	0	0	0	1
159,461	165,604	+	GT/AG	0	0	0	0	0	4	6	2	0	0	0	0	0	0	0	0	0	0	0	0	0	0	2	2	0	0	0	1
164,110	165,604	+	GT/AG	0	0	0	0	0	0	0	0	0	0	0	0	0	0	0	0	0	0	0	0	0	0	0	2	0	0	0	1
166,000	172,348	+	GT/AG	2	0	0	0	0	0	5	2	0	0	0	0	0	0	0	0	0	0	0	0	0	0	0	0	0	0	3	1
166,000	171,380	+	GT/AG	0	0	0	2	0	5	4	3	0	0	0	0	0	0	0	0	0	0	0	0	0	0	0	2	5	3	4	1
166,000	172,602	+	GT/AG	0	0	0	0	0	2	0	0	0	0	0	0	0	0	0	0	0	0	0	0	0	0	0	2	0	0	0	1
166,000	172,896	+	GT/AG	0	0	0	0	0	0	2	0	0	0	0	0	0	0	0	0	0	0	0	0	0	0	0	0	0	3	0	1
166,000	171,682	+	GT/AG	0	0	0	0	0	0	0	0	0	0	0	0	0	0	0	0	0	0	0	0	0	0	0	3	0	0	0	1
166,601	168,080	-	GT/AG	0	0	0	0	0	2	0	0	0	0	0	0	0	0	0	0	0	0	0	0	0	0	0	0	0	0	0	1
167,998	168,080	-	GT/AG	0	0	0	0	0	2	0	0	0	0	0	0	0	0	0	0	0	0	0	0	0	0	0	0	0	0	0	1
168,004	168,080	-	GT/AG	0	0	2	4	2	14	27	17	0	0	0	0	0	0	2	6	5	0	0	10	10	10	3	33	22	14	17	1
168,168	168,245	-	GT/AG	0	0	0	2	0	0	3	0	0	0	0	0	0	0	0	0	0	0	0	2	0	0	0	0	2	2	4	1
