# Supplementary material for: Integrative profiling of Epstein–Barr virus transcriptome using a multiplatform approach
Source: Virol J. 2022 Jan 6;19:7. doi: 10.1186/s12985-021-01734-6 (PMC8740505; doi:10.1186/s12985-021-01734-6)
Supplement: Supplementary file 8 — Additional file 8. Coding potential and BLAST analysis of alternatively spliced transcripts. For the analysis of the coding potential we used the CPAT tool. [file 12985_2021_1734_MOESM8_ESM.xlsx]

## Sheet: Sheet1
Additional file 8: Coding potential and BLAST analysis of alternatively spliced transcripts
For the analysis of the coding potential we used the CPAT tool
Transcript	ORF	ORF type	Amino acid seq.	Coding Probability	Coding label	Query cov.	Per.Ident.	Protein	Accession
BART15	ORF3	Nonsense termination	MSMPPKGFLKKEMKPETRLLNKPPTVLTRLVMD	0.9204594936209	yes	0.96	93.75%	A73	QHE24154.1
BDLT30	ORF2	Frameshift	MVDEQVAVEHGTVSHTISREEDGVVHERRVLASGERVEVFYKAPAPRPREGRASTFHDFTVPAAAAVPGPEPEPEPHPAMPIHANGGGETKTNTQDQNQNQTTRARTNAKAEERTAEMDDTMASSGGQRGAPISADLLSLSSLTGRMAAMAPSWMKSEHRWSAKAARGMMGGTNNPHLVMASGPRWRGNRHAPMLRGTLSLPDSWTYTSGHRVGMFSPIPPRLPTTPLPSPLGTSCDRSLMK	0.99999466567541	yes	0.65	100.00%	BDLF2	ANI26384.1
BHLF2	ORF3	Frameshift	MQHPRMSSRTRQAGHALGEGTGWEQGGGVPGPQPPAGNPGVPGQQSKRTTPIRTLPADAATPRGAPEPGKPGTPWGRDRRGWGPGDHAPTLHSRCSGAPGTPAAPGPGGGAAVSSGATPHPERGSGPADPPAAALLPPERQEPRLPLDLAAAQRCPAGPPPTRSGAAAQRTHRRPPCCPRSARNPGCPWTWRRRSGVQRGHPPPGAGQRPSGPTGGRPAAPGAPGTPAAPGPGGGAAVSSGATPHPERGSGPADPPAAALLPPERQEPRLPLDLAAAQRCPAGPPPTRSGAAAQRTHRRPPCCPRSARNPGCPWTWRRRSGVQRGHPPPGAGQRPSGPTGGRPAAPGAPGTPAAPGPGGGAAVSSGATPHPERGSGPADPPAAALLPPERQEPRLPLDL…	0.99999361774764	yes	1	77.38%	putative BHLF1	AGZ95156.1
BLLT5	ORF1	Nonsense termination	MEAALLVCQYTIQSLIHLTGEDPGFFNVEIPEFPFYPTCNVCTADVNVTINFDVGGKKHQLDLDFGQLTPHTKAVYQPRGAFGGSENATNLFLLELLGAGELALTMRSKKLPINVTTGEEQQVVKI	0.60912420568461	yes	1	100.00%	BLLF2	AFJ06855.1
BNRT11	ORF6	Frameshift	MEERGRETQMPVARYGGPFIM	0.97575225626249	yes	1	100.00%	BNRF1	AGL80641.1
BNRT12	ORF4	Frameshift	MEERGRETQMPVARYGGPFIM	0.99994104954934	yes	1	100.00%	BNRF1	AGL80641.1
BRLT10	ORF3	Deletion	MATLNICNFWAILRNNRVRRRAENAGNDACSIACPIVMRYVLDHLIVVTDRFFIQAPSNRVMIPATIGTAMYKLLKHSRVRAYTYSKVLGVDRAAIMASGKQVVEHLNRMEKEGLLSSKFKAFCKWVFTYPVLEEMFQTMVSSKTGHLTDDVKDVRALIKTLPRASYSSHAGQRSYVSGVLPACLLSTKSKAVETPILVSGADRMDEELMGNDGGASHTEARYSESGQFHAFTDELESLPSPTMPLKPGAQSADCGDSSSSSSDSGNSDTEQSEREEARAEAPRLRAPKSRRTSRPNRGQTPCPSNAEEPEQPWIAAVHQESDERPIFPHPSKPTFLPPVKRKKGLRDSREGMFLPKPEAGSAISDVFEGREVCQPKRIRPFHPPGSPWANRPLPASLA…	0.99999965346021	yes	1	100.00%	BRLF1	Q3KSS7.1
BRLT11	ORF3	Deletion	MRPKKDGLEDFLRLTPEIKKQLGSLVSDYCNVLNKEFTAGSVEITLRSYKICKAFINEAKAHGREWGGLMATLNICNFWAILRNNRVRRRAENAGNDACSIACPIVMRYVLDHLIVVTDRFFIQAPSNRVMIPATIGTAMYKLLKHSRVRAYTYSKVLGVDRAAIMASGKQVVEHLNRMEKEGLLSSKFKAFCKWVFTYPVLEEMFQTMVSSKTGHLTDDVKDVRALIKTLPRASYSSHAGQRSYVSGVLPACLLSTKSKAVETPILVSGADRMDEELMGNDGGASHTEARYSESGQFHAFTDELESLPSPTMPLKPGAQSADCGDSSSSSSDSGNSDTEQSEREEARAEAPRLRAPKSRRTSRPNRGQTPCPSNAEEPEQPWIAAVHQESDERPIFPH…	0.999999958588	yes	1	100.00%	BRLF1	Q3KSS7.1
BRLT8	ORF3	Deletion	MESTSRLGHICFNRRRSLSFSDDLAEATDSGCSGFLVRRAGAAAGAGCGAPMSASCCSWLAPGQANTTAAAG	0.059391167483978	no	-	-	-	-
BRLT9	ORF3	Deletion	MRPKKDGLEDFLRLTPEIKKQLGSLVSDYCNVLNKEFTAGSVEITLRSYKICKAFINEAKAHGREWGGLMATLNICNFWAILRNNRVRRRAENAGNDACSIACPIVMRYVLDHLIVVTDRFFIQAPSNRVMIPATIGTAMYKLLKHSRVRAYTYSKVLGVDRAAIMASGKQVVEHLNRMEKEGLLSSKFKAFCKWVFTYPVLEEMFQTMVSSKTGHLTDDVKDVRALIKTLPRASYSSHAGQRSYVSGVLPACLLSTKSKAVETPILVSGADRMDEELMGNDGGASHTEARYSESGQFHAFTDELESLPSPTMPLKPGAQSADCGDSSSSSSDSGNSDTEQSEREEARAEAPRLRAPKSRRTSRPNRGQTPCPSNAEEPEQPWIAAVHQESDERPIFPH…	0.99999995879618	yes	1	100.00%	BRLF1	Q3KSS7.1
BSLT12	ORF1	Frameshift	MVPSQRLSRTSSISSNEDPAEPHSGTRSGLRHQHRLRYGPYGRQRRTLHRWRDFILRGGG	0.99998671198946	yes	0.38	95.65%	BSLF2/BMLF1	CEQ33594.1
BSLT18	ORF4	Frameshift	MVPSQRLSRTSSISSNEDPAEPHSGTRSGLRHQHRLRYGPYGRQRRTLHRWRDFILRGGG	0.99998583294295	yes	0.38	95.65%	BSLF2/BMLF1	CEQ33594.1
BSLT21	ORF2	Frameshift	MVPSQRLSRTSSISSNEDPAEPHSGTRSGLRHQHRLRYGPYGRQRRTLHRWRDFILRGGG	0.99999980960268	yes	0.38	95.65%	BSLF2/BMLF1	CEQ33594.1
BZLT39	ORF1	Frameshift	MMDPNSTSEDVKFTPDPYQVPFVQAFDQATRVYQDLGGPSQAPLPCVLWPVLPEPLPQGQLTAYHVSAAPTGSWFPAPQPAPENAYQAYAAPQLFPVSDITQNQLTNQAGGEAPQPGDNSTVQPAAAVVLACPGANQEQQLADIGAPQPAPAAAPARRTRKPLQPESLEECDSELEIKRYKNRVASRKCRAKFKHLLQHYRGFCQII	0.96807554447982	yes	0.97	100.00%	BZLF1	Q3KSS8.1
BZLT40	ORF1	Frameshift	MMDPNSTSEDVKFTPDPYQVPFVQAFDQATRVYQDLGGPSQAPLPCVLWPVLPEPLPQGQLTAYHVSAAPTGSWFPAPQPAPENAYQAYAAPQLFPVSDITQNQLTNQAGGEAPQPGDNSTVQPAAAVVLACPGANQEQQLADIGAPQPAPAAAPARRTRKPLQPESLEECDSELEIKRYKNRVASRKCRAKFKHLLQHYREVSGFCQII	0.96342269129679	yes	0.97	99.02%	BZLF1	Q3KSS8.1
BZLT46	ORF1	Intergenic termination	MVSFKQVRVPLFTAIALVIVLLLAYFLPPRVRGGGRVAAAAITWVPKPNVEVWPVDPPPPVNFNKTAEQEYGDKEAHGSQT	0.15646742200069	no	0.92	100.00%	BZLF2	QCF50291.1
BZLT47	ORF1	Intergenic termination	MVSFKQAHGSQT	0.070214338159706	no	-	-	-	-
BZLT48	ORF1	Intergenic termination	MVSFKQVRVPLFTAIALVIVLLLAYFLPPRVRGGGRVAAAAITWVPKPNVEVWPVDPPPPVNFNKTAEQEYGDKEAHGSQT	0.15677219386068	no	0.92	100.00%	BZLF2	QCF50291.1
BZLT49	ORF1	Intergenic termination	MVSFKQAHGSQT	0.0094110998255754	no	-	-	-	-
BZLT51	ORF1	Deletion	MMDPNSTSEDVKFTPDPYQVPFVQAFDQATRVYQDLGGPSQAPLPCVLWPVLPEPLPQGQLTAYHVSAAPTGSWFPAPQPAPENAYQAYAAPQLFPVSDITQNQLTNQAGGEAPQPGDNSTVQPAAAVVLACPGANQEQQLADIGAPQPAPAAAPARRTRKPLQPESVASAKSSENDRLRLLLKQMCPSLDVDSIIPRTPDVLHEDLLNF	0.95609060202729	yes	1	85.71%	BZLF1	ABY56268.1
